# Supplementary material for: Control of white mold (Sclerotinia sclerotiorum) through plant-mediated RNA interference
Source: Sci Rep. 2023 Apr 20;13:6477. doi: 10.1038/s41598-023-33335-4 (PMC10119085; doi:10.1038/s41598-023-33335-4)
Supplement: Supplementary file 1 — Supplementary Information 1. [file 41598_2023_33335_MOESM1_ESM.xlsx]

## Sheet: Sheet1
AT1703 2 dpi UP
GO ID	GO TERM	P-VALUE
GO:0009697	salicylic acid biosynthetic process	2.12794e-09
GO:0009627	systemic acquired resistance	1.70355e-08
GO:0005834	heterotrimeric G-protein complex	3.44858e-07
GO:0045087	innate immune response	2.84024e-06
GO:0004672	protein kinase activity	4.74741e-05
GO:0048193	Golgi vesicle transport	0.000153925
GO:0001664	G-protein coupled receptor binding	0.000555593
AT1703 3 dpi UP
GO ID	GO TERM	P-VALUE
GO:0009737	response to abscisic acid	1.34436e-08
GO:0045892	negative regulation of transcription, DNA-templated	0.000689293
AT1703 SHARED UP
GO ID	GO TERM	P-VALUE
GO:0009862	systemic acquired resistance, salicylic acid mediated signaling pathway	2.04765e-27
GO:0009595	detection of biotic stimulus	5.59939e-20
GO:0009814	defense response, incompatible interaction	1.27837e-13
GO:0009626	plant-type hypersensitive response	3.07096e-07
GO:0009581	detection of external stimulus	2.09766e-06
GO:0009751	response to salicylic acid	0.00031091
Col-0 2 dpi UP
GO ID	GO TERM	P-VALUE
GO:0042542	response to hydrogen peroxide	3.84882e-09
GO:0010150	leaf senescence	1.86685e-06
GO:0042545	cell wall modification	2.60944e-06
GO:0006914	autophagy	8.87744e-06
GO:0009664	plant-type cell wall organization	0.000256677
Col-0 3 dpi UP
GO ID	GO TERM	P-VALUE
GO:0009651	response to salt stress	6.17923e-07
GO:0006487	protein N-linked glycosylation	0.000130217
GO:0048046	apoplast	0.000411316
Col-0 SHARED UP
GO ID	GO TERM	P-VALUE
GO:0009805	coumarin biosynthetic process	5.60554e-08
GO:0009699	phenylpropanoid biosynthetic process	5.34024e-07
GO:0009809	lignin biosynthetic process	7.21739e-07
GO:0006598	polyamine catabolic process	4.36856e-06
GO:0006979	response to oxidative stress	2.19839e-05
ALL SHARED UP
GO ID	GO TERM	P-VALUE
GO:0010200	response to chitin	8.26672e-124
GO:0002679	respiratory burst involved in defense response	7.96026e-63
GO:0009693	ethylene biosynthetic process	1.31661e-49
GO:0009695	jasmonic acid biosynthetic process	7.76609e-34
GO:0009682	induced systemic resistance	6.63498e-08
GO:0052033	pathogen-associated molecular pattern dependent induction by symbiont of host innate immune response	0.000170504
AT1703			Col-0
2 dpi	3 dpi	Shared	2 dpi	3 dpi	Shared	GO ID	GO TERM
-8.67204	0	-30.9347	0	0	0	GO:0009697	salicylic acid biosynthetic process
-7.76865	0	-23.7185	0	0	0	GO:0009627	systemic acquired resistance
-6.46236	0	0	0	0	0	GO:0005834	heterotrimeric G-protein complex
-5.54665	0	-23.1333	0	0	0	GO:0045087	innate immune response
-4.32354	0	0	0	0	0	GO:0004672	protein kinase activity
-3.81269	0	0	0	0	0	GO:0048193	Golgi vesicle transport
-3.25524	0	0	0	0	0	GO:0001664	G-protein coupled receptor binding
0	-3.1616	0	0	0	0	GO:0045892	negative regulation of transcription, DNA-templated
0	0	-26.6887	0	0	0	GO:0009862	systemic acquired resistance, salicylic acid mediated signaling pathway
0	0	-19.2519	0	0	0	GO:0009595	detection of biotic stimulus
0	0	-12.8933	0	0	0	GO:0009814	defense response, incompatible interaction
0	0	-6.51273	0	0	0	GO:0009626	plant-type hypersensitive response
0	0	-5.67826	0	0	0	GO:0009581	detection of external stimulus
0	0	-3.50736	0	0	0	GO:0009751	response to salicylic acid
0	0	0	-8.41467	0	0	GO:0042542	response to hydrogen peroxide
0	0	0	-5.72889	0	0	GO:0010150	leaf senescence
0	0	0	-5.58345	0	0	GO:0042545	cell wall modification
0	0	0	-5.05171	0	0	GO:0006914	autophagy
0	0	0	-3.59061	0	0	GO:0009664	plant-type cell wall organization
0	0	0	0	-6.20907	0	GO:0009651	response to salt stress
0	0	0	0	-3.88533	0	GO:0006487	protein N-linked glycosylation
0	0	0	0	-3.38582	0	GO:0048046	apoplast
0	0	0	0	0	-7.25138	GO:0009805	coumarin biosynthetic process
0	0	0	0	0	-6.27244	GO:0009699	phenylpropanoid biosynthetic process
0	0	0	0	0	-6.14162	GO:0009809	lignin biosynthetic process
0	0	0	0	0	-5.35966	GO:0006598	polyamine catabolic process
0	0	0	0	0	-4.6579	GO:0006979	response to oxidative stress
AT1703			Col-0
2 dpi	3 dpi	Shared	2 dpi	3 dpi	Shared	GO TERM
8.67204	0	30.9347	0	0	0	salicylic acid biosynthetic process
7.76865	0	23.7185	0	0	0	systemic acquired resistance
6.46236	0	0	0	0	0	heterotrimeric G-protein complex
5.54665	0	23.1333	0	0	0	innate immune response
4.32354	0	0	0	0	0	protein kinase activity
3.81269	0	0	0	0	0	Golgi vesicle transport
3.25524	0	0	0	0	0	G-protein coupled receptor binding
0	3.1616	0	0	0	0	negative regulation of transcription, DNA-templated
0	0	26.6887	0	0	0	systemic acquired resistance, salicylic acid mediated signaling pathway
0	0	19.2519	0	0	0	detection of biotic stimulus
0	0	12.8933	0	0	0	defense response, incompatible interaction
0	0	6.51273	0	0	0	plant-type hypersensitive response
0	0	5.67826	0	0	0	detection of external stimulus
0	0	3.50736	0	0	0	response to salicylic acid
0	0	0	8.41467	0	0	response to hydrogen peroxide
0	0	0	5.72889	0	0	leaf senescence
0	0	0	5.58345	0	0	cell wall modification
0	0	0	5.05171	0	0	autophagy
0	0	0	3.59061	0	0	plant-type cell wall organization
0	0	0	0	6.20907	0	response to salt stress
0	0	0	0	3.88533	0	protein N-linked glycosylation
0	0	0	0	3.38582	0	apoplast
0	0	0	0	0	7.25138	coumarin biosynthetic process
0	0	0	0	0	6.27244	phenylpropanoid biosynthetic process
0	0	0	0	0	6.14162	lignin biosynthetic process
0	0	0	0	0	5.35966	polyamine catabolic process
0	0	0	0	0	4.6579	response to oxidative stress
