# Supplementary material for: Control of white mold (Sclerotinia sclerotiorum) through plant-mediated RNA interference
Source: Sci Rep. 2023 Apr 20;13:6477. doi: 10.1038/s41598-023-33335-4 (PMC10119085; doi:10.1038/s41598-023-33335-4)
Supplement: Supplementary file 2 — Supplementary Information 2. [file 41598_2023_33335_MOESM2_ESM.xlsx]

## Sheet: Sheet1
	dsRNA
SS1G_01703	UUCUGCCGGAAACCCUCUUCCUCUAGGUGUAUAUUACCACGGCGGAGGCUGUUGCCUCGGGGAUCUCGAUUCCGAGGAUCCGUGGUGUCGUUAUAUCGCUAAGACGGUUCCGUGUGUUCUCGUCUCAGUCGAGUAUAGAUUAGGUCCUGAGUAUAAGAUGCCGGUCAUGUUGGAUGAUAGUCUUAAGGCUUUUGAAUGGGCACGAAACCACGCCUCAGAACUUAACGCCAACCCGGCGCAAGUCUUCACAAUCGGCGGU
