# Supplementary material for: Control of white mold (Sclerotinia sclerotiorum) through plant-mediated RNA interference
Source: Sci Rep. 2023 Apr 20;13:6477. doi: 10.1038/s41598-023-33335-4 (PMC10119085; doi:10.1038/s41598-023-33335-4)
Supplement: Supplementary file 3 — Supplementary Information 3. [file 41598_2023_33335_MOESM3_ESM.xlsx]

## Sheet: Sheet1
1703 genotyping F	CCGGAAACCCTCTTCCTCTA
1703 genotyping R	GGGTTGGCGTTAAGTTCTGA
CaMV-35S Promoter F	35S-P#1 Fq	ATCTCTCTGCCGACAGTGGT
CaMV-35S Promoter R	35S-P#1 Rq	CGTGGTTGGAACGTCTTCTT
SS1G_12350 (Sac7) q F	CGATACTGTGCCTGTGACCA
SS1G_12350 (Sac7) q R	CCTCTCCTCAAGCGCCATAG
SS1G_01703 q F	CTTCCATCCCTGCCGCTTAC
SS1G_01703 q R	CCATAGCGGCTCGATCTAGAATC
Ss DCL1 q F	ACGCCAAAAATACACCAAGC
Ss DCL1 q R	TCAGGCTCCGGATTGTATTC
Ss DCL2 q F	TTTTAGCCGTGGATGGAAAG
Ss DCL2 q R	AGATGCCTTGCTCTCCTTTG
Ss AGO q F	GCTGCCAAAAAGAAACGAAC
Ss AGO q R	AGCGTAATCCGTGGCAATAG
Ss RdRP1 q F	TGAGAGTTTTGCCAATGCAG
Ss RdRP1 q R	TGGTCAGCTGTGCGTAAGTC
Ss RdRP2 q F	TGCAAAATACGCTGCAAGAC
Ss RdRP2 q R	CAATATCGGGGATCTTGACG
SS1G_02233 q F	AAAGGTGGTGAGGGAGTGTG
SS1G_02233 q R	CCCTTCCATGCAAATAATCG
SS1G_14434 q F	ATCCATCCCCTCGTATCTCC
SS1G_14434 q R	TCGGTTCCGATTTGAAAGAG
SS1G_03597 q F	TGAGGGTGTTGACGCTAATG
SS1G_03597 q R	AGATGGTTAGTGGGCTCGTG
SS1G_05468 q F	CGCAAGTGGTTGTTTGTGTC
SS1G_05468 q R	CAATTCGAATCCAACCCAAC
SS1G_10282 q F	AGAACGTCCTTCACCACGAG
SS1G_10282 q R	ACCAAGACGGTGCCATAATC
SS1G_12906 q F	AAGCCCCAACAGATGAACAC
SS1G_12906 q R	TGTTTCGGAAAGAGGTTTGG
