# Supplementary material for: Control of white mold (Sclerotinia sclerotiorum) through plant-mediated RNA interference
Source: Sci Rep. 2023 Apr 20;13:6477. doi: 10.1038/s41598-023-33335-4 (PMC10119085; doi:10.1038/s41598-023-33335-4)
Supplement: Supplementary file 4 — Supplementary Information 4. [file 41598_2023_33335_MOESM4_ESM.xlsx]

## Sheet: Dataset S1
Up-regulated															Down-regulated
750 common elements in "WT 2 DPI", "WT 3 DPI", "1703 2 dpi" and "1703 3 dpi":		751 elements included exclusively in "WT 2 DPI":		290 elements included exclusively in "WT 3 DPI":		220 common elements in "WT 2 DPI" and "WT 3 DPI":		335 elements included exclusively in "1703 2 dpi":		235 elements included exclusively in "1703 3 dpi":		444 common elements in "1703 2 dpi" and "1703 3 dpi":			236 common elements in "WT 2 DPI", "WT 3 DPI", "1703 2 dpi" and "1703 3 dpi":		889 elements included exclusively in "WT 2 DPI":		250 elements included exclusively in "WT 3 DPI":		191 common elements in "WT 2 DPI" and "WT 3 DPI":		449 elements included exclusively in "1703 2 dpi":		235 elements included exclusively in "1703 3 dpi":		351 common elements in "1703 2 dpi" and "1703 3 dpi":
Shared_Up-regulated		WT_2dpi_specific		WT_3dpi_specific		WT_2dpi-3dpi_shared		1703_2dpi_specific		1703_3dpi_specific		1703_2dpi-3dpi_shared			Shared_Up-regulated		WT_2dpi_specific		WT_3dpi_specific		WT_2dpi-3dpi_shared		1703_2dpi_specific		1703_3dpi_specific		1703_2dpi-3dpi_shared
AT4G37520.2		AT4G29210.1		AT5G59440.3		AT1G22400.1		AT1G16240.1		AT1G20920.7		AT1G26440.3			AT4G21280.2		AT5G66190.1		AT1G78150.2		AT1G66200.2		AT1G02080.2		AT4G12780.2		AT5G38410.2
AT5G20230.1		AT1G69490.1		AT1G73650.5		AT5G11520.1		AT1G31870.2		AT3G63400.3		AT4G39460.2			AT5G19450.1		AT4G22890.1		AT3G16630.1		AT2G26570.2		AT1G30400.2		AT3G59770.2		AT1G30230.2
AT1G02920.1		AT4G14710.2		AT2G43070.2		AT5G17380.1		AT1G55160.3		AT5G42400.1		AT3G13460.4			AT2G41090.1		AT5G04140.2		AT2G48100.2		AT1G36160.2		AT3G27380.1		AT3G26670.1		AT1G70620.4
AT4G39950.1		AT1G62380.1		AT1G75380.4		AT1G66580.1		AT1G18950.2		AT1G22280.2		AT3G02260.3			AT1G25440.1		AT1G65230.1		AT4G03390.2		AT4G20260.6		AT5G47620.4		AT1G20920.5		AT4G22880.1
AT3G15450.1		AT5G16970.1		AT3G44530.4		AT5G56550.1		AT4G36050.1		AT2G40360.2		AT5G45300.1			AT1G73600.2		AT3G02730.1		AT2G03140.3		ATCG00530.1		AT3G20290.3		AT1G27900.2		AT5G35630.2
AT1G02220.1		AT4G37310.1		AT5G63370.10		AT2G01850.1		AT5G53550.1		AT3G54500.6		AT4G34050.2			AT5G64770.1		AT3G45860.1		AT1G08900.2		AT1G01790.2		AT4G30210.1		AT3G18750.6		AT5G10780.2
AT1G69890.1		AT3G09630.1		AT4G31210.1		AT2G45300.4		AT5G07970.1		AT2G25170.4		AT2G31810.2			AT3G22235.2		AT5G20190.1		AT3G24080.4		AT4G14400.2		AT4G01870.2		AT3G21250.4		AT3G60240.4
AT3G15500.1		AT1G63010.1		AT3G59770.2		AT1G10700.1		AT1G27770.3		AT5G59730.1		AT2G31810.1			AT5G47640.1		AT5G47110.1		AT3G51950.1		AT3G52430.1		AT1G70550.2		AT5G46290.3		AT5G53860.3
AT4G36990.1		AT5G02870.1		AT5G26780.2		AT5G13420.1		AT5G18590.2		AT2G01690.2		AT4G38470.1			AT1G20010.1		AT4G19170.1		AT5G06120.9		AT2G25510.1		AT1G18330.2		AT3G59990.1		AT2G27060.1
AT4G15610.1		AT4G34135.1		AT5G22620.2		AT4G10040.1		AT3G09370.2		AT5G25770.3		AT1G08930.1			AT1G32900.1		AT2G23600.1		AT1G53040.6		AT1G49750.1		AT4G18975.3		AT2G30910.2		AT4G31200.1
AT4G37370.1		AT5G63680.1		AT5G61560.4		AT4G34670.1		AT1G02850.2		AT1G03060.2		AT1G32460.1			AT4G39800.1		AT2G21970.1		AT3G05380.2		AT3G52840.1		AT3G14470.1		AT3G21215.2		AT3G01100.1
AT2G43510.1		AT1G62790.2		AT1G01650.4		AT2G17720.1		AT5G37380.2		AT5G13170.1		AT5G24470.1			AT3G47500.1		AT1G22160.1		AT4G38200.1		AT3G52180.4		AT1G77460.2		AT5G14420.1		AT5G66675.2
AT1G21310.1		AT3G53160.1		AT5G13980.1		AT2G24550.1		AT4G23270.2		AT3G59770.4		AT2G15960.1			AT4G13840.1		AT1G52870.2		AT3G11720.4		AT1G22740.1		AT2G46020.6		AT1G17980.2		AT3G22790.1
AT1G21100.1		AT5G17650.1		AT5G28850.1		AT1G80830.2		AT1G72330.1		AT1G15060.1		AT4G23220.1			AT1G29720.1		AT5G19220.1		AT5G43500.2		AT2G36390.1		AT2G37050.4		AT5G49830.3		AT4G39140.2
AT5G54810.1		AT3G27240.1		AT5G53860.4		AT1G14330.1		AT2G30740.1		AT5G44750.2		AT2G19180.2			AT3G49670.1		AT3G24190.1		AT1G26190.1		AT1G13930.2		AT3G07030.2		AT1G43170.2		AT5G17300.2
AT3G23550.1		AT5G66760.1		AT5G06220.3		AT4G17245.1		AT3G11960.4		AT3G14120.2		AT5G39520.1			AT5G55620.1		AT5G67385.2		AT4G14096.2		AT1G21270.1		AT3G28130.6		AT1G10660.4		AT3G11400.2
AT1G06160.1		AT5G49665.1		AT4G02570.2		AT4G36220.1		AT3G50210.2		AT2G48100.7		AT2G33830.2			AT3G46970.1		AT1G70760.1		AT3G53570.2		AT1G26150.1		AT4G27370.2		AT4G25170.2		AT4G24800.2
AT5G57220.1		AT3G62150.2		AT3G49010.5		AT4G23100.1		AT1G21120.2		AT3G63490.2		AT4G40065.1			AT3G23820.1		AT2G15970.1		AT5G06120.4		AT5G04360.2		AT3G49500.2		AT5G06695.1		AT2G26770.1
AT3G14990.2		AT2G31390.1		AT4G31570.4		AT5G14120.1		AT3G16785.4		AT1G21450.1		AT1G16110.1			AT1G72610.1		AT4G03280.1		AT5G56740.2		AT5G06530.2		AT5G35620.3		AT1G58350.3		AT3G47010.2
AT4G24000.2		AT3G50910.1		AT5G56380.2		AT2G30490.1		AT1G43190.1		AT5G04040.2		AT3G21070.2			AT2G18230.1		AT4G16880.1		AT1G15060.1		AT2G40130.2		AT3G62030.3		AT3G52050.4		AT2G35390.4
AT1G61800.1		AT2G37250.1		AT3G57880.4		AT2G03980.3		AT1G14560.3		AT4G18210.1		AT4G15233.8			AT5G62430.1		AT3G23640.1		AT5G55550.6		AT3G52180.2		AT1G25350.2		AT5G10480.2		AT1G70620.8
AT2G27500.3		AT2G30550.2		AT5G27540.2		AT3G18130.1		AT4G21150.2		AT5G16110.1		AT5G66210.1			AT4G17770.1		AT5G42825.1		AT1G25470.1		AT5G46330.1		AT1G11870.1		AT2G20570.3		AT3G61710.2
AT1G72900.1		AT1G80300.1		AT1G56520.1		AT1G58360.1		AT1G35220.5		AT5G64570.1		AT2G21660.1			AT3G43800.1		ATCG00480.1		AT3G28030.3		ATCG00420.1		AT4G33200.1		AT4G02570.2		AT5G07240.2
AT5G49450.1		AT2G44350.1		AT1G05380.2		AT2G41840.1		AT2G40810.1		AT1G28580.1		AT3G19010.2			AT1G05850.1		AT1G70940.1		AT4G39260.4		AT1G31580.1		AT3G01500.4		AT1G76580.3		AT1G10430.1
AT1G17020.1		AT1G56340.1		AT4G11670.4		AT1G51680.1		AT2G35060.2		AT5G48160.2		AT1G13360.1			AT2G01910.2		AT1G54780.1		AT2G37500.1		AT3G15095.3		AT5G16570.1		AT5G40520.1		AT1G01220.1
AT1G13340.1		AT3G55410.1		AT3G54010.1		AT2G40890.1		AT1G60140.5		AT3G61070.2		AT5G66052.1			AT4G00050.2		AT2G28900.1		AT4G24480.1		AT5G62280.1		AT5G20730.2		AT5G05670.2		AT1G06220.3
AT1G76600.1		AT1G76150.1		AT1G01060.8		AT1G48630.1		AT4G33150.1		AT4G27860.3		AT2G39400.1			AT5G43880.1		AT4G37470.1		AT4G16650.2		AT1G07200.1		AT2G42380.4		AT1G08600.2		AT3G14075.2
AT3G04720.1		AT1G17290.1		AT4G33740.4		AT1G22410.1		AT1G23020.1		AT5G13180.1		AT4G22780.1			AT2G44940.1		AT1G78070.3		AT4G35560.1		AT1G53160.1		AT1G53910.2		AT5G48520.2		AT4G20010.2
AT4G24350.4		AT5G19440.1		AT3G62940.1		AT1G71140.1		AT1G63350.3		AT3G47160.2		AT5G57630.3			AT5G64550.1		AT5G38980.1		AT5G20720.2		ATCG00680.1		AT4G08460.3		AT5G13480.1		AT3G14120.1
AT1G28190.1		AT3G62590.1		AT5G51200.2		AT5G10360.1		AT3G11910.3		AT4G23260.2		AT5G28630.1			AT5G44530.1		AT4G04340.2		AT2G24850.1		AT1G14380.3		AT1G34060.1		AT2G22250.3		AT2G26780.2
AT1G03220.1		AT3G25520.1		AT2G24200.1		AT3G13110.1		AT4G38550.3		AT3G61890.1		AT4G23180.1			AT5G09870.1		AT2G39730.1		AT3G42670.4		AT4G04630.1		AT3G25570.1		AT5G64813.2		AT5G19420.1
AT4G19420.4		AT3G02875.1		AT1G68140.4		AT1G18080.1		AT5G64680.3		AT4G39838.1		AT1G55450.2			AT2G23600.3		AT2G32560.1		AT1G67500.2		AT5G58930.1		AT2G17410.3		AT5G58140.3		AT1G05320.8
AT1G80160.1		AT3G58750.1		AT5G58410.1		AT1G61820.3		AT2G26650.2		AT3G13062.3		AT4G17140.1			AT5G02760.1		AT1G29700.1		AT5G04800.3		AT1G35710.1		AT5G44660.2		AT4G01590.1		AT4G13730.3
AT3G55970.1		AT1G17170.1		AT3G17890.2		AT1G22780.1		AT3G10915.2		AT4G15760.1		AT5G20950.2			AT3G27690.1		AT4G02920.2		AT5G64460.3		AT1G29395.1		AT2G42210.3		AT1G23310.2		AT3G21465.2
AT5G47910.1		AT3G61440.2		AT1G03910.2		AT1G66370.1		AT5G06350.2		AT5G50430.2		AT1G24440.1			AT5G15950.1		AT1G56150.1		AT4G31170.6		AT3G05660.1		AT5G07090.1		AT3G52140.4		AT3G48190.2
AT2G34500.1		AT1G77840.1		AT5G25040.4		AT1G59590.1		AT2G35935.1		AT5G63760.4		AT2G24600.4			AT5G54585.1		AT2G32480.1		AT4G24450.3		AT5G38220.1		AT1G72650.2		AT3G62960.1		AT4G36360.2
AT1G77660.1		AT2G40435.2		AT1G62970.1		AT2G47610.1		AT2G41600.2		AT1G29600.2		AT4G25670.2			AT1G11700.1		AT1G20650.1		AT3G21465.1		AT2G32390.2		AT5G55230.2		AT5G57960.2		AT2G28470.2
AT2G23320.1		AT4G37430.1		AT5G46110.1		AT1G75450.1		AT3G54230.5		AT5G25520.1		AT4G14680.2			AT1G65010.1		AT5G43740.1		AT2G32950.1		AT1G51090.1		AT4G32920.2		AT4G31450.2		AT3G50380.1
AT2G38870.1		AT5G36880.2		AT5G07440.1		AT2G36160.1		AT1G25470.1		AT5G05190.1		AT2G15890.1			AT4G38860.1		AT5G23120.1		AT5G40370.2		AT4G09020.1		AT5G20180.2		AT5G53500.1		AT1G69420.2
AT5G27420.1		AT1G33110.1		AT1G30755.5		AT5G52640.1		AT4G15510.4		AT5G20150.1		AT1G65440.4			AT1G27030.1		AT1G56600.1		AT5G05570.2		AT5G64330.1		AT3G01060.1		AT5G67030.2		AT5G20360.1
AT2G17500.4		AT5G39050.1		AT4G01800.2		AT3G19450.1		AT1G79950.3		AT5G59320.1		AT1G08930.2			AT4G26540.1		AT1G51805.1		AT3G44530.3		AT2G18280.2		AT4G26850.1		AT5G53620.1		AT1G11330.2
AT2G41380.1		AT5G46240.1		AT5G61960.10		AT3G57490.1		AT3G12980.1		AT3G16640.1		AT5G52750.1			AT1G18360.1		AT5G39530.1		AT4G23895.4		AT3G11280.1		AT2G44160.1		AT5G45470.1		AT1G01100.4
AT3G54640.1		AT3G62530.1		AT3G27090.3		AT5G60390.3		AT3G02560.3		AT4G36850.2		AT1G56220.2			AT5G53020.10		AT4G15560.1		AT3G04490.3		AT2G46530.3		AT2G35840.1		AT3G26700.3		AT1G02890.2
AT2G38470.1		AT5G38530.1		AT2G26690.1		AT5G49480.1		AT1G02410.3		AT2G39400.2		AT1G61340.2			AT5G67280.1		AT1G16730.1		AT3G24080.2		AT1G29460.1		AT1G78680.1		AT2G42880.1		AT2G20950.3
AT2G26020.1		AT1G10410.1		AT1G15440.1		AT2G48020.1		AT2G38185.4		AT1G01720.1		AT4G23270.1			AT1G04250.1		AT5G65480.1		AT5G19900.3		AT4G21660.3		AT5G24360.1		AT1G70280.2		AT1G13860.5
AT1G60730.1		AT5G45900.1		AT2G19940.1		AT3G59410.1		AT3G53270.9		AT2G27260.1		AT1G56220.1			AT1G48600.1		AT1G69252.1		AT5G60980.4		AT5G02200.1		AT2G36630.1		AT4G32790.1		AT1G18270.3
AT1G74590.1		AT4G11360.1		AT5G42010.2		AT5G67300.1		AT5G64760.1		AT2G39375.2		AT3G19010.4			AT2G26330.1		AT5G63410.1		AT2G21380.1		AT4G16710.3		AT4G15550.1		AT2G25710.2		AT1G70620.6
AT1G73260.1		AT2G29940.1		AT5G10630.1		AT1G74030.1		AT3G26730.3		AT5G24590.2		AT5G49440.1			AT1G75680.1		AT4G36540.1		AT4G03400.2		AT1G53300.1		AT2G30520.1		AT1G29470.1		AT1G16040.2
AT1G10140.1		AT1G48850.1		AT5G19000.1		AT4G24380.1		AT3G29575.3		AT2G04550.1		AT5G55700.1			AT4G12880.1		AT2G39930.1		AT5G24620.2		AT1G12090.1		AT3G28040.1		AT1G73820.2		AT1G47900.3
AT1G63720.1		AT2G31570.1		AT2G13360.1		AT4G25630.1		AT5G04090.5		AT1G80180.1		AT2G26190.3			AT3G48720.1		AT3G06070.1		AT5G27970.4		AT2G39920.2		AT3G61220.1		AT1G10870.1		AT1G32790.2
AT2G15480.1		AT3G23530.1		AT1G13320.1		AT2G25200.1		AT3G44370.2		AT4G23870.1		AT1G42990.1			AT1G24120.1		AT1G15980.1		AT2G30520.2		AT1G66150.1		AT4G37760.1		AT5G66530.1		AT2G26280.3
AT4G37530.1		AT1G77510.1		AT4G16890.5		AT5G22920.2		AT5G15730.1		AT5G55970.1		AT1G58190.1			AT2G35860.1		AT3G23050.1		AT5G25770.1		AT4G34000.2		AT3G07720.1		AT5G43310.2		AT4G03500.1
AT2G45570.1		AT1G14320.1		AT1G68020.2		AT2G38250.1		AT5G52470.2		AT3G28740.1		AT4G11000.1			AT1G80760.1		AT2G35370.1		AT1G03280.1		AT1G51940.1		AT5G62140.1		AT3G57050.2		AT2G01320.8
AT5G08240.1		AT4G24160.1		AT5G54600.2		AT1G72800.1		AT5G60360.2		AT4G05590.2		AT4G23170.1			AT2G35760.1		AT4G02260.1		AT4G13040.8		AT1G29450.2		AT3G26450.1		AT5G14210.2		AT3G15354.4
AT4G02380.3		AT1G55920.1		AT2G15530.1		AT1G35320.1		AT3G19010.1		AT5G54940.1		AT5G11090.1			AT5G44190.2		AT5G16400.1		AT4G33490.2		AT5G38140.1		AT4G22200.1		AT3G54910.1		AT4G15530.4
AT4G34200.1		AT1G67070.1		AT4G33240.5		AT2G22250.1		AT1G67500.1		AT4G18140.4		AT1G19270.2			AT3G44450.1		AT1G51805.2		AT4G16750.1		AT5G09220.1		AT1G17360.1		AT1G66350.1		AT2G17033.2
AT1G55020.1		AT3G46670.1		AT1G30470.1		AT3G21500.1		AT2G47760.3		AT4G25490.1		AT1G33610.1			AT2G39250.1		AT1G28440.1		AT5G66420.1		AT5G27290.1		AT5G47690.2		AT1G80000.2		AT5G20360.6
AT5G12930.1		AT1G30270.1		AT5G07360.2		AT4G28290.2		AT1G47710.1		AT1G26440.6		AT1G15890.1			AT5G63180.1		AT2G43910.1		AT5G51200.3		AT5G12050.1		AT5G53370.1		AT2G46420.2		AT4G33200.3
AT4G25390.1		AT1G12200.1		AT2G30740.15		AT2G02710.4		AT4G28570.1		AT2G25000.4		AT1G01560.2			AT5G03760.1		AT5G23870.4		AT4G10050.2		AT2G25510.2		AT3G04810.2		AT1G04430.1		AT1G70740.2
AT1G59950.1		AT5G67600.1		AT3G53460.2		AT4G35770.4		AT3G02280.1		AT5G05735.1		AT1G56250.1			AT1G74520.2		AT5G42030.4		AT1G64180.1		AT3G60530.1		AT1G31800.1		AT5G14060.1		AT4G24490.2
AT4G11280.1		AT5G40690.1		AT5G13590.6		AT1G68450.1		AT4G34660.3		AT1G33590.2		AT1G60140.3			AT5G65730.1		AT3G09410.1		AT3G62750.4		AT4G00880.1		AT3G14200.1		AT3G09540.1		AT4G29020.1
AT5G65600.1		AT3G21700.3		AT5G36790.3		AT3G28340.1		AT5G13590.5		AT1G10660.3		AT1G15800.1			AT5G11790.1		AT3G16140.1		AT3G08840.5		at1g66725		AT1G69160.1		AT1G11790.1		AT2G23000.2
AT3G55430.1		AT3G55750.1		AT3G27925.2		AT2G46140.1		AT4G24220.2		AT2G45310.1		AT4G34230.2			AT4G34950.1		AT1G13980.2		AT2G23890.2		AT1G29930.1		AT2G36895.2		AT2G44210.1		AT1G05230.2
AT2G40000.1		AT2G17360.1		AT1G35420.2		AT5G01600.1		AT5G08410.1		AT4G36010.1		AT2G02220.1			AT4G31590.1		AT5G52310.1		AT1G60525.1		AT3G11010.1		AT4G32770.1		AT3G49260.3		AT4G25640.2
AT4G35630.1		AT5G03330.2		AT5G53860.2		AT5G57510.1		AT4G26700.2		AT4G36550.1		AT3G16770.1			AT5G56040.2		AT2G40750.1		AT1G13910.1		AT3G05932.1		AT5G43630.4		AT4G31080.2		AT5G67500.2
AT1G15670.1		AT5G62530.1		AT5G67500.2		AT4G36880.1		AT5G20040.3		AT5G27730.1		AT4G17230.2			AT3G22120.1		AT2G35260.1		AT1G21980.1		AT4G02130.1		AT5G26780.1		AT5G14200.3		AT4G30200.3
AT1G62300.1		AT4G32070.1		AT2G06050.3		AT1G13980.1		AT4G19880.3		AT3G20470.1		AT4G30280.1			AT5G59670.1		AT1G06690.1		AT2G42250.1		AT5G03190.1		AT3G10420.1		AT5G46280.2		AT3G63460.1
AT1G76930.2		AT2G44120.1		AT4G30210.1		AT3G01980.5		AT2G27090.2		AT1G07130.1		AT2G30930.1			AT4G18030.1		AT2G03550.1		AT2G38170.3		AT4G14400.1		AT5G01820.1		AT2G10940.2		AT4G24550.1
AT5G56870.1		AT3G12145.1		AT3G09920.3		AT3G26190.1		AT3G01150.3		AT5G57240.2		AT3G50770.1			AT2G31560.2		AT1G29670.1		AT4G02070.1		AT4G38545.1		AT4G04210.1		AT4G25450.1		AT3G26490.4
AT5G08790.1		AT3G01280.1		AT1G23230.3		AT1G53760.1		AT4G11830.2		AT4G38420.2		AT4G07410.1			AT1G79460.1		AT3G22970.1		AT1G54820.3		AT3G23910.2		AT3G14810.1		AT4G01915.2		AT5G46280.1
AT4G11650.1		AT5G34850.1		AT1G15120.2		AT5G47560.1		AT1G24190.1		AT1G31290.1		AT3G19290.1			AT2G30070.1		AT1G75380.3		AT2G28810.1		AT4G23900.1		AT3G10760.1		AT5G56750.2		AT5G56190.2
AT4G18360.1		AT3G06420.1		AT5G56850.4		AT1G62790.1		AT3G24100.1		AT3G50280.2		AT3G48360.1			AT5G48460.1		AT1G75100.1		AT5G66558.1		AT4G32280.3		AT5G64170.1		AT4G15640.1		AT4G31570.3
AT1G73500.1		AT2G27710.1		AT4G32272.2		AT1G16300.1		AT3G54100.1		AT5G03180.2		AT3G46640.1			AT3G12920.1		AT4G02920.1		AT2G44280.3		AT3G50350.2		AT1G08477.1		AT5G65440.2		AT1G75380.4
AT4G37390.1		AT2G29420.1		AT3G54050.2		AT5G17860.2		AT5G60540.1		AT5G17460.1		AT3G18690.1			AT4G30400.1		AT1G74880.1		AT4G17100.1		AT4G18830.1		AT3G24430.1		AT5G23420.1		AT2G25320.1
AT2G43570.1		AT2G39390.1		AT1G49540.2		AT2G30615.1		AT3G59410.3		AT4G13030.1		AT1G21680.1			AT1G26945.1		AT1G80130.1		AT2G32860.1		AT4G33625.3		AT5G01810.2		AT3G63460.3		AT1G48355.1
AT2G26650.1		AT5G05440.1		AT1G01320.1		AT5G23900.1		AT4G27130.1		AT5G60410.4		AT5G23510.1			AT2G18328.1		AT3G30300.1		AT3G01390.2		AT3G05270.1		AT1G31190.1		AT5G66850.2		AT4G32420.4
AT4G11370.1		AT5G58420.1		AT5G26920.3		AT1G22360.1		AT4G39260.2		AT1G12780.1		AT3G04810.1			AT4G29310.1		AT3G25530.2		AT1G79950.2		AT5G11150.1		AT3G19480.1		AT1G28090.1		AT3G17900.1
AT3G54150.1		AT2G17420.1		AT3G12570.3		AT2G37040.1		AT2G20780.1		AT5G07890.5		AT1G59910.1			AT3G12560.1		AT1G31330.1		AT3G16570.3		AT4G18390.2		AT1G23080.3		AT4G02060.1		AT5G56710.2
AT3G13790.5		AT4G16720.1		AT1G09740.1		AT1G04280.1		AT1G24150.1		AT2G28305.1		AT4G32200.1			AT2G41820.1		AT1G01360.1		AT1G10210.2		AT1G22430.2		AT2G30010.1		AT3G19780.3		AT2G20340.2
AT2G40435.1		AT4G21580.2		AT1G07350.1		AT2G01379.1		AT2G05520.5		AT5G59310.1		AT1G70530.1			AT3G25500.1		AT5G65700.1		AT1G48175.2		AT2G29630.2		AT5G20070.1		AT5G61000.1		AT3G55480.1
AT3G15356.1		AT2G20900.2		AT1G27290.2		AT3G02080.1		AT5G63880.1		AT1G15890.2		AT3G11820.2			AT2G37080.3		AT5G35170.1		AT1G13000.4		AT1G78580.1		AT3G23410.2		AT4G02130.2		AT5G44180.2
AT4G24350.1		AT2G45920.1		AT2G28470.2		AT4G34710.1		AT3G60980.1		AT5G44005.1		AT1G69840.6			AT4G17350.1		AT2G41940.1		AT1G78660.1		AT5G02540.1		AT5G37360.1		AT4G24400.2		AT4G12020.4
AT3G04070.1		AT1G62570.1		AT5G51140.2		AT1G76090.1		AT1G74790.1		AT1G60190.1		AT5G24110.1			AT4G27595.1		AT1G34000.1		AT5G05980.2		AT1G28310.1		AT1G30440.1		AT4G19060.1		AT4G17140.2
AT4G17500.1		AT1G63440.1		AT4G00340.2		AT5G64900.1		AT4G36648.1		AT3G16400.2		AT5G63810.1			AT3G57780.4		AT1G30250.1		AT3G04160.1		AT1G56120.2		AT1G53510.1		AT3G28080.9		AT1G01060.4
AT1G26390.1		AT4G23885.1		AT4G14210.2		AT5G10300.2		AT3G45650.2		AT1G09530.5		AT3G25882.1			AT3G02250.1		AT4G28740.1		AT2G25480.2		AT1G22030.1		AT3G18490.1		AT3G50660.1		AT5G09660.4
AT4G06746.1		AT1G69870.1		AT4G28770.2		AT1G68440.1		AT3G55450.2		AT2G44380.1		AT2G28840.2			AT5G65683.1		AT2G39730.2		AT3G02290.1		AT1G21250.1		AT4G32190.1		AT5G37020.2		AT5G12470.1
AT4G03420.1		AT3G62870.1		AT1G29310.2		AT1G35230.1		AT5G36907.1		AT1G21320.2		AT4G29950.1			AT4G02630.1		AT4G02770.1		AT5G16030.3		AT1G10155.1		AT5G45650.1		AT3G01670.1		AT1G30530.1
AT1G74020.1		AT2G31820.1		AT3G57760.4		AT2G03505.4		AT3G21140.1		AT4G18010.1		AT4G39260.1			AT2G26730.1		AT1G29390.1		AT5G46340.2		AT1G79110.1		AT5G58140.5		AT3G13000.3		AT1G64330.1
AT1G74360.1		AT2G19730.1		AT2G35040.2		AT3G48450.2		AT5G11210.3		AT1G56540.1		AT4G34860.2			AT1G24020.2		AT1G52870.1		AT5G50160.1		AT1G76800.1		AT1G56190.2		AT5G16540.4		AT4G22570.1
AT2G38860.1		AT2G21060.1		AT3G63460.1		AT3G58620.1		AT1G18850.1		AT2G46270.1		AT1G30755.3			AT5G52280.1		AT2G28070.1		AT2G20100.2		AT5G08410.1		AT5G56890.1		AT3G23740.1		AT4G34630.1
AT1G02930.1		AT3G27380.2		AT5G25520.7		AT5G04390.1		AT4G35180.1		AT3G60966.1		AT5G54710.1			AT3G19370.2		AT1G78070.2		AT4G31398.1		AT1G27921.1		AT2G41250.1		AT4G37080.3		AT2G32690.2
AT1G79680.1		AT3G24503.1		AT5G17460.2		AT5G16980.3		AT4G19390.1		AT5G65207.1		AT1G51790.2			AT3G22231.1		AT5G06280.1		AT1G55690.1		AT3G44630.1		AT1G32450.1		AT2G31270.1		AT5G17230.1
AT4G34230.1		AT4G27830.2		AT1G08900.1		AT2G37970.1		AT4G39830.2		AT3G22560.1		AT4G24240.1			AT5G01790.1		AT1G32060.1		AT3G60620.2		AT3G27870.1		AT4G37460.2		AT5G20450.3		AT3G54600.1
AT1G62760.1		AT4G37320.1		AT2G29190.2		AT3G53600.1		AT4G18140.6		AT4G25470.1		AT4G31510.1			AT4G29080.1		AT1G20020.1		AT1G29357.2		AT3G01810.2		AT4G23290.2		AT4G23740.1		AT5G14200.1
AT3G22600.1		AT5G53820.1		AT1G27370.7		AT3G56500.1		AT4G14220.1		AT1G68920.2		AT1G50740.1			AT4G35320.1		AT1G22630.1		AT2G40020.4		AT2G03140.7		AT4G39270.7		AT5G66560.4		AT4G23740.2
AT1G52890.1		AT2G01140.1		AT1G61670.2		AT2G36170.1		AT3G60190.1		AT4G32060.2		AT4G17900.1			AT5G51850.1		AT4G39400.1		AT5G08390.1		AT4G19880.3		AT5G17050.1		AT5G65640.1		AT1G01790.1
AT5G05730.1		AT5G54840.1		AT5G12860.2		AT1G35670.1		AT1G29940.1		AT3G15950.4		AT2G14170.2			AT1G14460.1		AT1G14880.1		AT1G73960.2		AT3G55005.1		AT2G17300.1		AT5G57130.1		AT3G46550.1
AT1G72520.1		AT5G08300.1		AT5G46190.1		AT1G02390.1		AT1G79440.1		AT5G13820.1		AT5G01720.1			AT4G36360.1		AT3G51510.1		AT3G55760.2		AT1G65440.2		AT5G02830.1		AT1G31930.4		AT1G11410.1
AT5G10625.1		AT1G53560.1		AT1G76510.1		AT2G37190.1		AT1G14740.1		AT2G02148.1		AT3G06380.1			AT5G07690.1		AT4G35090.1		AT5G18860.1		AT5G50335.1		AT3G46670.1		AT1G23170.2		AT2G30520.3
AT3G16530.1		AT2G47510.3		AT5G53850.1		AT5G54160.1		AT3G22942.1		AT1G20440.1		AT4G16008.1			AT1G77080.4		ATCG00470.1		AT3G61590.1		AT2G46440.2		AT5G64940.1		AT5G61570.2		AT1G48745.1
AT5G54170.1		AT4G19880.1		AT1G65580.2		AT3G25490.1		AT4G23280.1		AT5G58650.1		AT1G18390.2			AT5G06390.1		AT5G02180.1		AT3G49250.1		AT1G14570.2		AT2G16280.1		AT5G08370.1		AT3G58990.1
AT2G30770.1		AT4G19700.1		AT4G39850.2		AT4G26120.2		AT3G19020.1		AT4G23180.2		AT3G11840.1			AT1G75710.1		ATCG00330.1		AT1G55760.1		AT4G15415.4		AT2G31170.1		AT3G14760.1		AT1G21440.2
AT2G31945.1		AT5G23660.1		AT1G02145.1		AT1G75040.1		AT5G24320.2		AT4G28040.3		AT5G45110.1			AT1G50010.1		AT1G24147.1		AT3G26490.1		AT3G49430.6		AT3G50530.2		AT5G62580.2		AT5G15740.1
AT1G64660.1		AT1G32170.1		AT1G61150.6		AT3G44830.1		AT3G16810.1		AT4G36650.1		AT1G22510.1			AT3G29030.1		AT1G62330.1		AT1G10320.2		AT1G05870.2		AT4G00430.2		AT4G28250.1		AT1G44446.2
AT5G20960.1		AT2G18020.1		AT5G52410.2		AT1G16350.1		AT4G00970.1		AT1G35190.2		AT5G66675.4			AT1G64390.1		AT5G08760.1		AT5G55010.1		AT4G28570.1		AT1G11860.2		AT5G05435.3		AT3G60290.1
AT2G27510.1		AT5G17770.1		AT5G57290.2		AT4G28460.1		AT3G01820.1		AT5G17490.1		AT2G21660.2			AT3G55240.1		AT3G54790.2		AT2G20570.1		AT1G67120.1		AT4G27030.1		AT5G47380.5		AT5G04140.1
AT5G07010.1		AT4G21790.1		AT1G67090.2		AT1G73010.1		AT4G34390.2		AT2G32530.1		AT1G49000.1			AT1G13170.1		AT1G66970.2		AT5G25520.4		AT4G17150.5		AT2G35620.1		AT4G02800.1		AT2G36870.1
AT4G39780.1		AT5G13280.1		AT1G01790.1		AT1G15930.2		AT2G19450.1		AT3G62010.2		AT5G48380.1			AT1G51440.1		AT4G22890.3		AT1G29820.1		AT1G19330.2		AT5G17600.1		AT1G06850.1		AT5G18460.1
AT1G06180.1		AT2G04160.1		AT3G17240.3		AT1G68840.1		AT1G74330.3		AT1G67900.2		AT4G15233.7			AT1G62560.2		AT4G17670.1		AT1G15660.1		AT1G78970.3		AT1G77090.1		AT5G14790.1		AT3G23810.1
AT3G13950.1		AT3G01980.2		AT1G61520.3		AT3G46600.3		AT5G24970.3		AT4G02460.1		AT1G20620.1			AT5G14210.1		AT4G13500.1		AT4G20370.1		AT2G27450.2		AT2G31070.1		AT5G08020.1		AT2G44740.1
AT1G15380.2		AT1G08315.1		AT1G09730.1		AT1G17745.1		AT5G47130.1		AT3G13580.9		AT3G48530.1			AT5G44680.1		AT2G22190.1		AT2G39010.2		AT3G09370.2		AT5G22020.3		AT5G08650.2		AT5G49730.2
AT1G66700.1		AT3G04840.1		AT1G61100.2		AT1G70170.1		AT2G16900.7		AT1G02640.1		AT1G03610.1			AT3G06770.1		AT4G32340.1		AT4G23430.2		AT2G37930.1		AT3G21670.1		AT5G20680.2		AT3G19710.1
AT2G37130.2		AT5G28540.1		AT2G43120.1		AT3G10610.1		AT3G53630.1		AT1G77210.3		AT1G67970.1			AT3G52290.1		AT1G56510.1		AT1G70630.1		AT4G24220.2		AT5G17690.3		AT1G63220.1		AT1G65860.1
AT2G16500.1		AT3G08640.1		AT4G23270.3		AT1G53165.2		AT1G56300.1		AT4G30370.1		AT2G27500.1			AT2G23600.2		AT1G67840.1		AT1G01020.5		AT1G47270.3		AT5G17300.1		AT2G06025.4		AT1G66100.1
AT3G22160.1		AT5G39610.1		AT1G18900.2		AT3G14660.1		AT1G26665.1		AT5G42440.1		AT5G06690.1			AT5G17700.1		AT2G20260.1		AT1G12290.2		AT5G55550.5		AT3G18773.1		AT2G18890.2		AT1G64860.2
AT3G15450.2		AT1G22840.1		AT3G20650.2		AT3G47420.1		AT1G62305.3		AT5G08150.1		AT1G27770.2			AT5G49215.2		AT5G22620.1		AT1G10200.2		AT5G42020.3		AT5G24150.1		AT3G49220.2		AT2G42320.1
AT5G44420.1		AT4G21990.1		AT4G17570.3		AT2G01610.1		AT1G56300.2		AT2G31110.1		AT1G07520.1			AT2G32690.5		ATCG01240.1		AT1G12860.3		AT5G51850.2		AT1G23030.1		AT2G16990.3		AT5G12150.2
AT3G23240.1		AT1G52080.2		AT4G35450.3		AT5G61440.1		AT5G48250.1		AT1G09297.1		AT1G72280.1			AT1G68585.1		AT4G02260.3		AT5G01390.4		AT5G59880.2		AT1G66840.2		AT3G20070.2		AT2G34925.1
AT2G02930.1		AT2G20450.1		AT3G03475.1		AT1G28360.1		ATMG01370.1		AT3G46920.1		AT2G22450.1			AT4G34530.1		AT1G54410.1		AT4G08505.1		AT3G03300.3		AT2G47470.3		AT5G04160.1		AT2G16660.2
AT3G18830.1		AT2G21620.1		AT4G38510.4		AT5G20250.3		AT3G13940.1		AT4G18340.1		AT2G25460.2			AT1G65920.1		AT1G07650.4		AT4G21215.2		AT4G37650.1		AT1G74730.1		AT5G49020.1		AT4G14040.1
AT3G01420.1		AT4G14430.1		AT1G11930.1		AT4G22030.1		AT4G37640.1		AT4G18203.1		AT5G23510.3			AT1G12330.1		AT1G63670.1		AT2G11810.4		AT4G01060.1		AT2G26080.1		AT4G12030.2		AT1G76620.1
AT5G14730.1		AT5G53970.1		AT1G79830.4		AT4G08180.4		AT5G01950.8		AT4G11330.1		AT2G23680.2			AT4G34760.1		AT3G28860.1		AT3G43610.2		AT3G50560.1		AT5G23920.1		AT4G19510.4		AT5G64290.1
AT5G65380.1		AT1G28130.2		AT4G12780.2		AT2G22980.3		AT5G15700.1		AT4G21570.2		AT3G09390.2			AT3G56480.1		AT1G08380.1		AT1G76940.3		AT1G79500.3		AT2G42600.2		AT4G13020.6		AT3G05910.1
AT5G20250.4		AT5G62200.1		AT5G32440.2		AT3G28900.1		AT1G60140.6		AT1G66920.1		AT3G20600.1			AT3G17640.1		AT4G21960.1		AT4G22720.1		AT3G10440.1		AT3G26570.1		AT2G37560.1		AT4G29310.2
AT1G67810.1		AT1G15520.2		AT3G45850.1		AT5G58540.2		AT4G34030.1		AT4G24230.4		AT4G33050.5			AT1G80050.2		AT1G20070.1		AT1G69295.2		AT5G35926.1		AT2G30230.1		AT4G28310.1		AT2G43100.1
AT5G13330.1		AT2G36580.1		AT4G30200.3		AT5G64190.1		AT5G44820.1		AT2G28290.4		AT4G12470.1			AT3G47860.1		AT5G61410.2		AT1G02010.6		AT2G43900.2		AT5G49740.3		AT1G26440.5		AT1G65060.1
AT1G18570.1		AT3G23570.1		AT1G02080.2		AT3G09500.1		AT2G34260.2		AT1G19770.1		AT2G31020.1			AT3G19820.1		AT1G66980.4		AT5G53730.1		AT1G24260.2		AT1G68780.1		AT3G25980.2		AT1G49470.1
AT3G44300.1		AT5G40650.1		AT1G49340.2		AT3G45030.1		AT2G47140.1		AT1G69790.2		AT5G44070.1			AT4G23020.1		AT4G32260.1		AT2G01350.2		AT4G39795.1		AT2G34710.1		AT5G41880.1		AT1G20950.1
AT4G37610.1		AT2G20560.1		AT5G14420.1		AT5G06730.1		AT4G35180.2		AT2G45460.4		AT4G33980.1			AT4G24510.1		AT1G74170.2		AT5G23240.1		AT5G66560.1		AT1G14350.2		AT5G10390.1		AT1G31230.1
AT5G58375.1		AT3G14770.1		AT4G24550.1		AT5G37740.2		AT3G09010.2		AT5G38340.2		AT1G68050.1			AT3G63120.1		AT2G29290.1		AT2G47860.5		AT2G38460.2		AT5G10930.1		AT5G67070.1		ATCG00780.1
AT1G25400.2		AT4G24830.1		AT5G66675.2		AT2G32880.2		AT1G10340.2		AT4G16670.1		AT5G44910.1			AT2G42200.1		AT1G61260.1		AT1G02080.3		AT5G20450.6		AT1G43850.1		AT2G28800.1		AT1G06040.2
AT3G08760.2		AT4G13180.1		AT5G05780.2		AT3G04290.1		AT2G41520.3		AT3G18320.1		AT2G37940.1			AT5G05840.1		AT1G24148.1		AT1G19270.1		AT3G51480.4		AT2G01420.1		AT2G38650.1		AT2G04280.1
AT5G60300.2		AT5G45410.3		AT5G49470.3		AT4G31020.1		AT1G22280.1		AT1G78750.2		AT1G33600.1			AT1G69420.1		AT1G76570.1		AT5G05800.2		AT5G46270.4		AT4G36250.1		AT5G62550.1		AT1G67750.1
AT4G02520.1		AT3G22980.3		AT3G01380.2		AT1G11925.1		AT1G56540.2		AT1G23040.1		AT4G33050.2			AT1G41830.1		AT4G25080.4		AT4G26790.1		AT5G16570.2		AT1G49660.1		AT4G30860.1		AT1G26560.1
AT5G59820.1		AT3G11330.1		AT3G57520.2		AT2G32960.1		AT4G01750.1		AT4G16146.1		AT1G67265.1			AT1G45191.5		AT1G30380.1		AT1G12520.1		AT2G23985.15		AT4G15630.1		AT4G11100.1		AT2G31790.1
AT1G75000.1		AT5G18480.1		AT1G55325.1		AT1G55810.4		AT3G02070.2		AT3G15950.1		AT4G18205.1			AT1G76240.1		AT2G28310.3		AT2G35660.3		AT5G56220.2		AT5G48910.1		AT1G65950.2		AT2G23130.2
AT1G08940.1		AT4G30490.1		AT1G19800.3		AT1G60740.1		AT4G02570.4		AT3G14590.5		AT1G09480.1			AT3G44990.1		AT1G67700.1		AT1G67300.1		AT3G28130.3		AT2G24545.3		AT1G04040.1		AT2G34620.1
AT1G72450.2		AT3G54110.1		AT4G15233.1		AT3G58610.1		AT3G48630.1		AT1G29150.2		AT4G23470.2			AT1G52340.1		AT3G61150.1		AT1G45201.2		AT1G01060.7		AT2G21185.1		AT5G16250.1		AT5G52060.1
AT4G16260.2		AT4G25700.1		AT1G16710.7		AT3G56340.1		AT5G18240.1		AT2G35170.1		AT5G24530.1			AT1G30280.1		AT1G79040.1		AT1G23900.3		AT1G77080.10		AT3G54430.1		AT4G32660.1		AT5G51460.2
AT5G46080.1		AT3G52930.1		AT2G34250.2		AT4G21390.2		AT1G18890.1		AT2G29090.3		AT1G01560.3			AT5G46690.1		AT5G05000.3		AT2G20100.1		AT2G26770.3		AT3G52750.1		AT1G55490.2		AT1G72470.1
AT2G04400.1		AT4G22920.1		AT2G28290.1		AT3G53370.1		AT1G67060.2		AT1G07430.1		AT5G25440.1			AT1G13250.1		AT5G15800.1		AT1G67080.2		AT1G61150.3		AT1G63770.3		AT3G56940.1		AT5G61480.1
AT4G23680.1		AT3G55280.2		AT1G55810.3		AT1G27770.1		AT5G65920.2		AT3G20960.1		AT5G20250.2			AT1G17940.1		AT3G50340.1		AT1G14520.2		AT1G07050.1		AT2G32500.1		AT3G48490.1		AT4G16140.1
AT1G33030.1		AT5G04800.1		AT1G77460.2		AT2G32880.1		AT1G31930.2		AT2G42280.1		AT1G63750.3			AT4G36240.1		AT4G34220.1		AT5G46500.2		AT2G47630.3		AT5G37340.1		AT2G18570.1		AT4G22890.2
AT4G31970.1		AT5G34930.3		AT5G65930.1		AT5G10160.1		AT5G58430.1		AT1G63580.1		AT5G57640.1			AT1G49430.1		AT5G16990.1		AT2G25850.1		AT4G33380.2		AT5G54600.2		AT5G01370.1		AT2G46535.1
AT3G61990.1		AT2G45440.1		AT2G04270.1		AT3G14990.1		AT1G01740.4		AT1G07400.1		AT1G21130.2			AT3G21190.1		AT1G66940.1		AT3G59530.3		AT4G02260.4		AT3G59140.1		AT3G22121.1		AT3G54890.4
AT1G70300.1		AT3G21500.3		AT4G31200.1		AT2G48020.4		AT5G53050.3		AT3G08840.4		AT1G66880.3			AT5G13460.1		AT1G71340.1		AT3G18160.2		AT5G60400.1		AT1G75150.1		AT3G17130.1		AT1G78230.1
AT1G26420.1		AT2G20420.1		AT3G17205.3		AT1G79830.1		AT5G51570.1		AT3G22640.1		AT4G36500.1			AT4G25420.1		AT4G14560.1		AT2G16890.2		AT1G26208.6		AT2G19390.1		AT3G54140.1		AT1G56580.1
AT4G33150.3		AT4G02940.1		AT5G09330.4		AT3G13310.1		AT2G18900.1		AT1G65486.1		AT1G23020.2			AT2G29550.1		AT4G04330.1		AT2G25320.2		AT1G19350.4		AT1G63850.1		AT4G17150.2		AT1G55330.1
AT3G25610.1		AT3G53870.1		AT4G35830.2		AT1G55730.2		AT4G26670.1		AT1G54390.4		AT4G22690.1			AT4G12730.1		ATCG00270.1		AT2G25420.4		AT2G04170.3		AT4G38520.1		AT3G08580.2		AT1G29170.1
AT3G25890.1		AT1G44800.1		AT2G01320.4		AT2G14610.1		AT4G28450.1		AT3G54065.1		AT1G34370.2			AT3G59010.1		AT5G36930.4		AT1G04620.1		AT5G43950.1		AT3G60380.1		AT3G22142.1		AT3G17840.1
AT1G32350.2		AT4G32250.3		AT1G43170.8		AT5G47700.2		AT4G30060.2		AT1G80420.3		AT5G61210.1			AT4G38960.1		AT5G45820.1		AT1G01700.2		AT4G32295.4		AT5G47840.2		AT5G12860.1		AT1G10020.1
AT3G20410.2		AT4G02380.1		AT4G25640.2		AT2G30040.1		AT2G31810.3		AT1G52710.2		AT3G50700.1			AT5G06790.1		AT2G27050.1		AT3G44820.1		AT5G65440.3		AT1G51500.1		AT1G79920.1		AT4G22570.2
AT3G49790.1		AT2G25110.1		AT2G32700.2		AT3G52540.1		AT5G18750.1		AT5G46490.2		AT1G63740.1			AT5G58640.2		AT2G05620.1		AT2G25420.2		AT3G02890.3		AT1G02960.6		AT2G40550.1		AT5G64940.2
AT2G36380.1		AT5G61820.1		AT3G14230.1		AT4G23550.1		AT4G38940.1		AT3G26100.2		AT4G38550.5			AT2G40670.2		AT1G51400.1		AT5G46690.2		AT5G60600.4		AT1G22200.2		AT2G29525.1		AT2G23000.1
AT4G20830.2		AT5G03160.1		AT5G22440.1		AT1G73540.1		AT5G37370.5		AT5G53620.3		AT3G56210.4			AT5G51350.1		AT4G00520.2		AT1G47270.2		AT1G72600.2		AT1G42970.1		AT1G21560.6		AT1G33480.1
AT1G19020.1		AT1G23560.1		AT5G22800.1		AT5G24160.2		AT2G32200.1		AT3G03480.1		AT2G44490.1			AT5G26230.1		AT2G38120.1		AT4G24610.1		AT5G20110.2		AT1G73110.2		AT2G45850.3		AT5G05270.2
AT3G12500.1		AT2G24200.2		AT1G02930.2		AT2G30766.2		AT5G36002.2		AT1G80920.1		AT4G08850.2			AT3G16180.1		AT2G18300.2		AT4G36050.1		AT5G62880.2		AT4G35920.2		AT5G42680.1		AT3G56160.3
AT5G44430.1		AT4G05020.1		AT3G60750.2		AT1G08630.1		AT5G63760.2		AT2G17840.2		AT5G57550.1			AT2G02780.1		AT4G14400.3		AT4G32350.3		AT5G56850.2		AT5G18410.2		AT5G59480.1		AT3G52030.1
AT4G34180.1		AT1G25260.1		AT5G24490.1		AT3G44750.2		AT4G31790.1		AT5G43350.1		AT2G01540.1			AT1G68570.2		AT5G64040.1		AT1G50270.1		AT5G66640.1		AT1G19920.1		AT3G61870.2		AT5G67200.1
AT4G34710.2		AT3G09010.1		AT1G15500.1		AT1G34180.1		AT2G20562.1		AT1G23040.3		AT1G16670.1			AT4G15620.1		AT1G20020.2		AT5G58980.1		AT2G21385.3		AT3G62750.6		AT5G11950.4		AT1G19950.1
AT3G15210.1		AT3G14600.1		AT5G01410.1		AT1G22530.2		AT1G02370.1		AT5G20400.1		AT5G61380.1			AT2G17230.1		AT1G75280.1		AT1G05870.10		AT4G03210.1		AT3G10940.1		AT2G40820.5		AT1G22330.1
AT1G57990.1		AT2G14620.1		AT5G60680.1		AT2G05220.1		AT4G32760.3		AT4G18010.2		AT4G29740.2			AT4G37800.1		AT4G38580.2		AT5G46400.1		AT2G39920.3		AT5G60600.5		AT3G25100.1		AT1G70060.2
AT4G19370.1		AT3G21790.1		AT5G13090.1		AT5G40610.1		AT5G46910.1		AT3G24463.1		AT5G39580.1			AT1G69690.1		AT1G45474.2		AT2G35940.1		AT2G28260.2		AT1G54920.3		AT1G19690.1		AT1G67090.1
AT1G23710.1		AT1G12640.1		AT2G25900.2		AT1G30270.2		AT1G69040.2		AT4G12070.1		AT5G57630.2			AT3G52250.2		AT1G55670.1		AT3G24740.5		AT1G20780.3		AT5G23730.1		AT4G18440.1		AT2G47750.1
AT5G04340.1		AT5G27120.1		AT5G51190.1		AT3G51870.1		AT5G26180.3		AT1G63860.6		AT3G22460.2			AT1G60790.1		AT3G01490.1		AT1G15220.1		AT1G13920.2		AT1G44000.1		AT3G27060.1		AT5G63060.1
AT2G30750.1		AT1G63840.1		AT1G52760.1		AT1G26240.1		AT4G19230.1		AT1G11270.2		AT3G03020.1			AT4G38950.5		AT4G38690.1		AT1G79880.2		AT4G04340.3		AT1G70820.2		AT1G75670.1		AT2G36570.1
AT3G61930.1		AT5G28060.1		AT5G23740.1		AT4G22755.1		AT1G63830.5		AT4G33467.2		AT5G42050.1			AT3G49500.5		AT2G30570.1		AT1G66980.3		AT4G31355.1		AT2G47160.1		AT2G16440.1		AT4G33110.1
AT2G45290.1		AT5G34940.4		AT2G38230.1		AT1G66160.1		AT5G51410.4		AT1G80570.1		AT5G38210.3			AT2G42300.4		AT1G23080.1		AT1G15960.1		AT5G13140.1		AT1G60670.1		AT4G14240.1		AT4G32710.1
AT5G65300.1		AT4G30390.1		AT1G61890.3		AT1G04230.2		AT5G14180.2		AT3G10300.1		AT5G18780.2			AT4G37080.2		AT5G63780.1		AT5G59050.1		AT3G49650.1		AT4G35270.2		AT1G30600.1		AT5G44670.1
AT1G58340.1		AT3G21305.1		AT3G01500.1		AT3G01430.1		AT5G04940.1		AT3G11580.1		AT3G26680.2			AT1G65480.1		AT5G49740.1		AT5G60100.5		AT5G43470.1		AT5G56790.1		AT4G22010.1		AT1G78570.1
AT5G05600.2		AT3G56490.1		AT5G60980.1		AT1G08800.2		AT4G27970.1		AT3G45130.5		AT5G43420.1			AT4G03210.2		AT5G28020.1		AT5G58960.1		AT2G20515.1		AT1G64530.1		AT1G62520.1		AT1G10850.1
AT4G39670.1		AT2G29410.1		AT3G07270.2		AT4G25230.2		AT1G01220.8		AT4G27657.1		AT4G39270.10			AT2G40475.1		AT5G09660.5		AT1G70100.4		AT1G13920.5		AT1G75730.2		AT1G45130.1		AT3G46940.1
AT3G57520.1		AT3G18950.1		AT2G46220.1		AT3G26470.1		AT1G56612.3		AT1G30220.1		AT3G49240.1			AT5G03120.1		AT5G49555.1		AT2G16485.2		AT5G13240.2		AT3G15095.1		AT1G49870.2		AT2G38750.1
AT5G14180.4		AT5G65110.1		AT5G27970.5		AT5G13700.1		AT1G06720.1		AT1G51270.4		AT5G44568.1			AT3G06035.1		AT1G26650.1		AT3G08660.3		AT4G17680.2		AT2G37630.1		AT4G19670.2		AT1G72970.1
AT4G25000.1		AT1G54030.1		AT1G77060.1		AT5G18840.1		AT5G59450.1		AT2G28500.1		AT2G19810.1			AT2G36050.1		AT5G35480.1		AT1G63670.3		AT3G63450.2		AT1G71810.1		AT1G15825.1		AT1G60270.1
AT5G58350.1		AT3G09350.1		AT2G37340.1		AT1G68765.1		AT2G18350.1		AT4G35580.2		AT4G38470.2			AT4G23990.2		AT5G06690.1		AT5G64680.2		AT3G20150.1		AT1G29530.1		AT4G27440.1		AT5G42680.2
AT2G27830.1		AT1G07610.1		AT5G14740.9		AT3G47370.1		AT3G50280.1		AT3G20395.1		AT4G27050.2			AT3G21950.1		AT2G40130.1		AT3G08880.1		AT5G61190.8		AT4G14540.1		AT5G03530.2		AT4G13930.1
AT3G18250.1		AT1G27300.1		AT2G46510.1		AT1G71280.1		AT2G22300.2		AT1G58180.4		AT2G26440.1			AT3G25590.1		AT1G06460.1		AT1G69572.1		AT5G19660.1		AT2G31750.1		AT2G22610.1		AT4G36050.2
AT5G48657.2		AT4G02930.1		AT3G41768.1		AT4G01950.1		AT2G13790.1		AT3G26180.2		AT2G38465.1			AT3G51240.2		AT5G18030.1		AT2G39890.3		AT4G27820.1		AT2G47240.1		AT2G40320.1		AT3G62750.8
AT3G61190.1		AT2G29500.1		AT4G29670.2		AT2G40400.1		AT5G61900.1		AT1G51860.1		AT4G39890.1			AT3G58070.1		AT1G30260.1		AT5G22700.5		AT5G37020.1		AT4G14930.2		AT5G45670.1		AT1G68580.5
AT1G27730.1		AT3G60770.1		AT5G66675.3		AT3G48380.2		AT3G11850.1		AT3G27460.1		AT5G45750.1			AT1G45201.1		AT5G08330.1		AT2G20400.2		AT1G49980.4		AT3G59420.1		AT2G27970.1		AT5G66740.1
AT4G16260.1		AT1G09140.1		AT3G15940.2		AT1G67520.7		AT4G25030.1		AT1G76960.1		AT5G35735.1			AT1G78370.1		AT4G36520.1		AT4G21060.2		AT3G62220.2		AT2G34470.2		AT4G13670.3		AT4G28780.1
AT3G13450.1		AT1G10585.1		AT2G34310.6		AT2G38820.1		AT5G60100.5		AT5G40230.1		AT1G61120.1			AT4G23060.1		AT1G80120.1		AT2G19620.2		AT2G39250.2		AT5G16610.2		AT3G19050.1		AT4G15500.1
AT1G05340.1		AT4G16740.3		AT1G24580.1		AT4G33720.1		AT3G14225.2		AT2G39800.2		AT1G14300.1			AT1G79820.1		AT5G66570.1		AT5G03830.2		AT2G17970.3		AT3G51820.1		AT2G21790.1		AT2G20750.1
AT2G36770.1		AT1G35910.1		AT3G23660.2		AT1G36640.1		AT5G37490.1		AT2G27150.5		AT3G59930.1			AT4G00870.1		AT5G17520.1		AT4G37020.2		AT4G00480.1		AT2G37080.1		AT4G04850.1		AT2G03350.1
AT1G25220.1		AT1G14170.2		AT5G37770.2		AT1G10060.2		AT2G03530.1		AT1G32230.5		AT4G08850.1			AT5G11550.1		AT3G18080.1		AT1G45688.2		AT2G02780.2		AT2G21280.1		AT1G75370.2		AT2G23130.1
AT1G23120.1		AT5G27850.2		AT1G23390.1		AT2G27720.2		AT4G01010.1		AT4G19645.4		AT1G52200.2			AT5G24660.1		AT3G47070.1		AT4G26582.2		AT5G25390.2		AT3G20130.1		AT4G04750.2		AT1G09440.1
AT1G74010.1		AT5G13740.1		AT5G21960.1		AT1G35320.3		AT2G26210.7		AT1G08310.1		AT2G28830.1			AT5G16000.1		AT5G16030.5		AT4G16146.1		AT2G25290.1		AT1G02205.1		AT1G23480.4		AT1G11850.2
AT2G23170.1		AT4G31700.2		AT3G13470.1		AT1G08320.5		AT2G31230.1		AT5G57150.2		AT2G25297.1			AT5G26000.1		AT3G61470.1		AT2G36305.2		AT3G13460.4		AT4G00430.1		AT4G25280.1		AT3G49680.2
AT2G23810.1		AT5G66170.3		AT5G59732.1		AT5G52390.1		AT5G38890.1		AT5G47970.1		AT2G44370.1			AT4G14200.1		AT3G55330.1		AT2G18876.1		AT4G12020.8		AT1G56650.1		AT4G17905.2		AT3G06880.2
AT3G04640.1		AT1G80750.1		AT1G50950.2		AT5G24760.1		AT3G47550.3		AT2G48100.2		AT3G28930.2			AT2G34150.3		AT2G35830.1		AT1G70610.1		AT3G58040.2		AT2G45970.1		AT5G23010.2		AT3G21560.1
AT1G51760.1		AT4G20830.1		AT3G53260.1		AT3G61560.1		AT4G36680.1		AT5G62480.3		AT3G47090.1			AT2G23560.1		AT4G30660.1		AT5G19470.1				AT2G02950.1		AT3G15520.2		AT3G03780.3
AT2G29720.1		AT4G36020.3		AT5G02020.1		AT1G43170.2		AT5G41680.1		AT1G50280.2		AT1G51690.1			AT2G35700.1		AT1G50290.1		AT1G76170.5				AT5G04950.1		AT5G45775.2		AT5G42800.1
AT2G36950.1		AT5G61790.1		AT2G03750.1		AT2G43140.1		AT1G03650.1		AT3G49420.1		AT1G21130.1			AT2G45470.1		AT3G28540.2		AT2G05830.2				AT2G47470.2		AT4G26960.1		AT5G04820.1
AT1G76070.1		AT3G62250.1		AT5G10190.1		AT4G36380.2		AT3G13080.1		AT3G10300.6		AT1G67910.1			AT4G20270.1		AT1G66970.1		AT5G01170.1				AT2G43240.1		AT1G63660.2		AT1G02730.1
AT4G25900.1		AT1G77940.1		AT5G58190.2		AT2G38860.2		AT2G42870.1		AT1G22960.1		AT5G28770.2			AT3G50630.1		AT1G61520.1		AT4G23050.1				AT1G48260.3		AT1G52910.1		AT4G15450.1
AT5G49520.1		AT3G15352.1		AT5G60360.3		AT1G07930.1		AT3G25870.1		AT5G46780.2		AT2G41835.1			AT2G40480.1		AT2G40070.2		AT1G32940.2				AT4G35450.1		AT5G13060.1		AT5G10430.1
AT3G50900.1		AT1G66570.1		AT2G29300.1		AT3G57330.1		AT4G27610.9		AT5G18310.2		AT5G25050.1			AT3G12610.1		AT2G36430.1		AT1G52315.1				AT5G15310.4		AT3G53750.1		AT4G38620.1
AT1G72450.1		AT5G67510.1		AT2G45685.1		AT1G48175.4		AT4G37670.1		AT3G61280.2		AT4G27970.2			AT4G34900.2		AT4G18070.1		AT1G71360.1				AT2G26170.1		AT5G13840.2		AT1G04520.1
AT3G52400.1		AT3G02520.1		AT5G35200.2		AT3G10450.1		AT3G60310.2		AT2G36080.3		AT5G52750.2			AT5G65810.1		AT5G05250.1		AT1G64563.1				AT4G29920.2		AT2G25060.1		AT5G67150.1
AT1G72940.1		AT1G76390.1		AT5G41761.1		AT5G13220.7		AT5G19080.1		AT3G23940.2		AT5G21170.3			AT4G39510.1		AT5G40390.1		AT2G35650.1				AT2G17990.3		AT2G30695.4		AT2G47940.1
AT1G04833.1		AT5G13760.1		AT1G03230.1		AT2G29340.3		AT5G48440.2		AT1G80165.1		AT1G78870.3			AT2G33570.1		AT2G45590.1		AT5G06950.1				AT5G64850.1		AT2G04790.11		AT1G05320.9
AT2G01340.1		AT3G53720.1		AT5G03720.2		AT3G09520.1		AT4G29900.1		AT2G19130.1		AT3G19660.1			AT4G22730.1		AT5G43700.1		AT2G39950.2				AT3G48460.1		AT1G54050.2		AT1G65450.1
AT2G18700.1		AT3G16780.1		AT1G13700.1		AT1G61560.9		AT4G21400.2		AT1G09240.1		AT5G39020.1			AT1G12380.1		AT4G26530.1		AT1G24470.1				AT1G12800.1		AT2G46590.1		AT5G43745.1
AT3G01970.1		AT4G16760.2		AT1G61740.1		AT5G25450.1		AT3G27280.1		AT1G71910.2		AT4G12720.6			AT4G21760.2		AT1G03210.1		AT1G23890.1				AT5G18240.4		AT4G09500.2		AT4G28250.2
AT2G27310.1		AT1G14810.1		AT1G10370.1		AT3G12030.1		AT2G41700.2		AT3G47820.1		AT3G22100.1			AT4G30020.4		AT3G08940.2		AT1G43620.6				AT3G08505.2		AT2G21590.7		AT5G57030.1
AT1G30135.1		AT1G77370.1		AT2G37950.1		AT1G67330.1		AT1G11300.2		AT1G13530.1		AT3G32980.1			AT1G70210.1		AT1G66130.1		AT2G40080.1				AT1G36070.2		AT2G28150.1		AT3G54400.1
AT4G34131.1		AT1G14980.1		AT1G01610.1		AT2G45960.3		AT5G50200.1		AT4G28600.3		AT5G15870.1			AT4G21890.1		ATCG00440.1		AT4G27900.2				AT1G48120.1		AT5G11430.2		AT2G25530.1
AT1G78460.1		AT5G20290.1		AT1G05333.2		AT3G14415.3		AT1G63660.1		AT4G38470.3		AT4G11850.1			AT4G38050.1		AT5G57340.2		AT1G75750.1				AT5G43880.4		AT5G03170.1		AT3G03220.1
AT1G07260.1		AT1G21920.2		AT1G18740.1		AT1G53990.1		AT5G05995.1		AT2G36080.4		AT3G07195.1			AT5G51560.1		AT5G59250.1		AT2G11810.3				AT3G09370.1		AT2G01660.1		AT5G05580.1
AT1G57630.1		AT5G48400.1		AT5G15500.2		AT3G19580.2		AT2G43370.2		AT2G14260.4		AT5G21170.1			AT3G25670.1		AT4G27180.2		AT1G02990.5				AT1G01040.2		AT4G23980.2		AT5G25590.1
AT1G71100.1		AT2G02390.1		AT4G02070.2		AT3G46930.3		AT1G19780.1		AT4G03510.4		AT3G49530.1			AT4G21760.1		AT3G15850.1		AT3G16220.2				AT1G78260.1		AT4G32830.1		AT2G41170.1
AT5G63970.2		AT5G54780.1		AT3G04420.1		AT1G32740.1		AT4G23030.1		AT2G06255.1		AT5G11670.1			AT4G14750.1		AT5G08720.1		AT2G34560.2				AT1G73650.5		AT5G04510.3		AT3G09440.3
AT4G36670.1		AT5G01340.1		AT3G57380.2		AT5G60410.6		AT1G49032.2		AT4G24350.3		AT3G51450.1			AT5G24105.1		AT5G38150.1		AT3G14172.3				AT3G21750.1		AT2G36880.1		AT1G11545.1
AT2G39660.1		AT2G19500.1		AT3G18535.1		AT4G13860.1		AT1G17665.1		AT3G12570.4		AT3G62650.1			AT4G23440.1		AT3G06150.1		AT2G21710.1				AT3G43720.2		AT1G08900.1		AT4G13800.7
AT1G76590.1		AT5G22860.1		AT1G29750.3		AT4G13820.1		AT5G11240.1		AT2G25690.1		AT1G63860.3			AT5G58000.1		AT3G44020.1		AT2G22090.2				AT3G48290.2		AT1G68470.1		AT4G26760.1
AT4G39980.1		AT4G20110.1		AT3G01500.3		AT4G32640.1		AT5G25170.1		AT1G79810.2		AT5G63460.2			AT3G26960.1		AT3G57320.1		AT5G02065.1				AT5G42100.2		AT1G48490.3		AT5G45080.1
AT5G07440.2		AT5G52650.1		AT2G43530.1		AT4G21830.1		AT2G37340.2		AT1G07150.2		AT5G52760.1			AT5G20635.2		AT4G12800.1		AT3G27580.1				AT4G25080.5		AT1G10780.1		AT1G11850.1
AT5G63790.1		AT3G02230.1		AT5G55510.1		AT3G06390.1		AT5G03390.1		AT1G62420.1		AT2G18670.1			AT3G01980.4		AT5G02120.1		AT3G04200.1				AT1G01910.1		AT1G54200.1		AT5G59750.3
AT2G43000.1		AT3G09570.1		AT5G48760.1		AT1G44120.3		AT4G35080.2		AT4G15280.1		AT3G53960.1			AT4G24010.1		AT4G33000.4		AT1G12710.1				AT5G60210.3		AT3G20120.2		AT1G19940.1
AT1G22890.1		AT3G01650.1		AT2G32210.2				AT4G18540.2		AT2G29525.3		AT3G09032.1			AT3G06130.1		AT4G36530.1		AT3G28455.1				AT5G63370.2		AT1G80280.1		AT5G01890.1
AT1G61360.1		AT4G17615.5		AT3G21870.1				AT2G35736.2		AT1G53180.1		AT2G08780.1			AT2G43800.1		AT4G28750.1		AT3G06440.1				AT5G48880.3		AT5G59870.1		AT5G47440.1
AT3G15518.1		AT4G14020.1		AT1G23830.1				AT1G64600.1		AT5G41740.1		AT3G62550.1			AT5G02890.1		AT3G14420.3		AT2G28250.4				AT2G37640.2		AT5G22700.2		AT1G66190.1
AT3G60120.1		AT1G08800.3		AT4G29740.1				AT4G13030.2		AT3G63500.3		AT1G22810.1			AT3G49260.2		AT2G46820.1		AT1G18550.1				AT5G47610.1		AT5G66810.3		AT5G42860.1
AT5G61600.1		AT3G16330.1		AT5G66210.5				AT2G01350.2		AT3G20270.5		AT1G27020.1			AT4G12430.1		ATCG00340.1		AT1G61980.1				AT3G24140.1		AT5G16600.1		AT4G20940.1
AT4G27070.1		AT2G14620.3		AT5G43450.1				AT5G66900.3		AT5G53048.1		AT3G05937.1			AT5G50740.3		AT5G49630.1		AT1G10570.3				AT2G34170.3		AT5G05570.1		AT5G62730.2
AT1G67980.2		AT5G02230.1		AT1G52342.1				AT2G05120.2		AT4G06634.3		AT2G31880.1			AT5G45720.1		AT4G21660.2		AT1G06250.1				AT2G46870.1		AT1G66430.1		AT2G19780.1
AT2G29490.1		AT2G19570.1		AT3G51970.1				AT4G38560.1		AT4G29610.1		AT2G31800.1			AT4G30520.1		ATCG01090.1		AT3G01150.2				AT2G23430.1		AT3G51280.1		AT2G42380.5
AT2G45220.1		AT3G56090.1		AT1G30520.1				AT3G66654.2		AT1G13300.1		AT1G13210.1			AT5G41460.1		ATCG00430.1		AT1G17890.2				AT1G56720.3		AT5G15230.2		AT3G23300.1
AT4G15910.1		AT3G08630.1		AT1G60600.2				AT5G27730.2		AT3G49210.2		AT2G41640.3			AT4G34650.2		AT1G31420.2		AT3G18500.1				AT3G21890.1		AT3G54250.1		AT1G24170.1
AT3G59080.2		AT1G04980.1		AT1G49490.1				AT2G20495.2		AT4G09435.1		AT5G03470.1			AT4G12030.5		AT1G60690.1		AT2G45830.1				AT4G18220.1		AT5G13050.2		AT3G49260.4
AT1G05680.1		AT4G31700.1		AT5G13750.4				AT1G51270.11		AT4G27970.3		AT4G18197.1			AT3G52370.1		AT5G61660.1		AT3G44200.1				AT5G53020.6		AT3G49680.1		AT5G07700.1
AT3G49780.1		AT3G06810.1		AT5G56980.1				AT4G26795.4		AT1G70640.1		AT1G12220.3			AT2G41330.1		AT4G36660.1		AT2G26810.5				AT4G16980.1		AT4G04890.1		AT2G40150.1
AT4G29950.2		AT5G27350.1		AT2G41720.2				AT1G68550.1		AT4G13390.1		AT1G15040.1			AT1G12060.1		AT4G14360.1		AT5G41140.2				AT2G30150.2		AT1G71050.1		AT4G27430.2
AT4G21120.1		AT4G00100.1		AT5G20810.2				AT4G05010.1		AT3G04060.1		AT3G09830.2			AT3G27960.3		AT2G20210.1		AT2G43500.8				AT4G34610.1		AT2G18876.2		AT3G14210.1
AT2G26560.1		AT4G13030.3		AT4G21445.1				AT4G21400.7				AT4G34390.1			AT3G08680.1		AT5G47370.1		AT1G45332.1				AT1G29660.1				AT3G58030.1
AT1G66090.1		AT5G01380.1		AT3G10450.4				AT4G04972.1				AT1G14370.1					AT5G60450.2		AT5G50160.2				AT1G78580.4				AT1G55320.2
AT1G30820.1		AT3G03530.1		AT3G19810.2				AT5G01200.1				AT3G50950.1					AT3G19400.2		AT5G18780.4				AT1G49010.1				AT1G02180.1
AT1G48000.1		AT2G23790.1		AT2G36690.2				AT3G51400.1				AT1G51620.2					AT1G65390.1		AT2G20710.2				AT3G60050.2				AT5G36910.1
AT3G55470.1		AT1G26730.1		AT5G15350.1				AT5G61890.1				AT5G56810.2					AT5G62700.1		AT1G18620.3				AT1G60950.1				AT4G33270.1
AT1G36622.1		AT4G03020.2		AT2G06002.1				AT1G33420.1				AT5G06865.1					AT4G34730.1		AT5G48655.4				AT3G13000.2				AT2G01950.1
AT1G53430.1		AT2G34480.1		AT3G01505.1				AT3G21540.1				AT1G10990.1					AT4G11900.2		AT2G30120.5				AT1G60800.1				AT1G60590.1
AT2G35730.1		AT3G14850.2		AT1G68840.2				AT1G78190.1				AT5G44210.1					AT5G06530.1		AT1G01240.5				AT1G11310.1				AT2G30820.1
AT5G06230.1		AT3G50380.1		AT3G04770.2				AT1G12750.5				AT1G76560.1					AT1G70410.2		AT1G66980.1				AT2G20495.1				AT1G76620.2
AT2G28400.1		AT2G19160.2		AT5G66210.6				AT5G57190.1				AT5G46410.3					AT1G23740.1		AT1G48780.2				AT4G19830.1				AT5G17920.1
AT2G04040.1		AT2G47600.1		AT1G17100.1				AT5G44585.1				AT1G09415.1					AT1G58280.3		AT4G31330.1				AT3G02830.2				AT1G12370.2
AT4G21390.1		AT3G56070.1		AT5G05640.1				AT1G64990.2				AT4G15260.1					AT3G51150.5		AT4G17695.1				AT1G50450.1				AT4G23800.1
AT5G59550.1		AT3G57380.1		AT1G23950.3				AT1G61460.1				AT4G36010.2					AT2G43070.4		AT4G00670.1				AT1G68530.1				AT2G38995.1
AT1G47890.1		AT1G04970.1		AT1G28010.1				AT5G01732.1				AT1G76970.7					AT1G21500.1		AT2G28060.2				AT4G12390.1				AT1G06640.3
AT3G22060.1		AT5G15200.1		AT4G25100.5				AT1G76700.1				AT1G02360.1					AT1G70820.1		AT2G13960.3				AT1G63420.1				AT3G06550.3
AT4G01870.1		AT3G25290.1		AT1G44900.2				AT5G20360.7				AT1G78410.2					AT1G55910.1						AT5G63530.2				AT5G59020.1
AT1G78850.1		AT1G41880.1		AT5G54260.1				AT2G32885.1				AT2G41430.2					AT5G50420.1						AT5G14740.6				AT1G01900.1
AT3G14680.1		AT1G71110.1		AT3G13030.5				AT3G18760.2				AT5G53550.4					AT4G29905.1						AT4G30610.1				AT1G27950.1
AT1G67920.1		AT3G02560.1		AT1G66500.1				AT1G21320.4				AT3G10300.3					AT1G06680.2						AT4G26950.2				AT4G38660.2
AT5G22920.1		AT1G14360.1		AT5G02940.2				AT1G69840.2				AT3G21240.1					AT4G10340.1						AT5G13710.1				AT2G24630.2
AT5G13820.2		AT2G33840.1		AT5G37710.2				AT1G51920.1				AT5G67340.1					AT2G46920.4						AT5G60400.2				AT3G03450.1
AT2G23150.1		AT1G28130.1		AT2G01918.1				AT2G23680.1				AT5G63950.2					AT5G42070.1						AT3G14980.4				AT1G68870.1
AT3G29034.1		AT1G22380.1		AT1G51790.1				AT5G04310.2				AT5G03615.1					AT1G69550.1						AT5G25360.1				AT4G02850.1
AT4G20860.1		AT1G05560.1		AT5G62570.4				AT2G13650.5				AT2G36400.1					AT3G53130.1						AT5G57800.1				AT5G39830.2
AT2G18680.1		AT1G67430.1		AT3G16690.3				AT5G60630.1				AT4G22467.1					AT3G02400.1						AT3G10420.2				AT2G34430.1
AT3G60140.1		AT3G13650.1		AT1G34180.2				AT4G00990.3				AT4G11521.1					AT4G37590.1						AT3G24480.1				AT5G39320.1
AT1G17745.2		AT5G15640.1		AT1G66173.1				AT2G23770.1				AT3G52800.1					AT1G61010.4						AT5G67470.1				AT2G28150.3
AT2G32150.2		AT3G48870.2		AT5G56170.1				AT4G27860.4				AT3G56710.2					AT3G47470.1						ATCG00490.1				AT3G56080.2
AT4G23700.2		AT1G09690.1		AT2G44500.1				AT3G47160.1				AT1G62510.1					AT5G25460.1						AT4G33666.1				AT2G02130.1
AT1G13520.1		AT5G59540.1		AT5G16470.1				AT4G25719.2				AT5G05850.1					AT3G50470.1						AT2G34070.1				AT4G35880.1
AT4G19970.1		AT1G33560.1		AT2G44480.4				AT5G15550.1				AT2G03505.3					AT2G39770.1						AT1G62050.1				AT5G03670.1
AT4G23190.4		AT4G19975.1		AT2G46150.1				AT3G13230.1				AT4G18880.1					AT4G10120.5						AT5G18230.1				AT5G64620.1
AT1G65690.1		AT1G10585.2		AT3G15530.1				AT5G42900.1				AT5G61960.11					AT2G17550.1						AT3G03690.1				AT5G15310.1
AT4G16000.1		AT2G36620.1		AT3G05936.1				AT3G02510.3				AT4G35480.1					AT1G80870.1						AT1G03630.2				AT3G12320.2
AT3G09020.1		AT1G15430.1		AT5G66690.1				AT5G10860.1				AT1G27770.4					AT4G27520.1						AT1G69570.1				AT1G31690.1
AT1G23850.1		AT5G16130.1		AT4G35930.4				AT1G28580.2				AT2G13800.4					AT2G25480.1						AT5G51770.1				AT1G69530.2
AT1G72920.1		AT5G39740.2		AT5G06845.1				AT5G15550.3				AT5G58370.2					AT5G66040.2						AT5G55380.1				AT5G15780.1
AT1G02660.1		AT2G22560.1		AT1G28280.2				AT1G34420.1				AT3G62930.1					AT4G27430.1						AT1G66230.1				AT2G26760.1
AT2G41640.1		AT1G57660.1		AT4G31800.1				AT1G53480.1				AT5G22690.2					AT4G12800.2						AT1G66810.1				AT1G16630.1
AT1G72120.1		AT1G68260.1		AT5G24155.3				AT5G09420.1				AT5G44567.1					AT3G23050.3						AT3G54500.2				AT1G16410.2
AT4G32480.1		AT1G09590.1		AT1G69800.1				AT4G20780.1				AT1G04360.1					AT5G03050.2						AT3G21760.1				AT5G14610.5
AT2G30360.1		AT5G54870.2		AT1G72430.1				AT4G23010.3				AT1G56242.1					AT3G54500.4						AT5G37550.1				AT5G52540.1
AT1G30700.1		AT4G04490.1		AT1G02770.1				AT3G51960.3				AT4G21850.1					AT5G51550.1						AT1G61795.1				AT5G55730.2
AT2G02710.1		AT5G63010.1		AT1G15900.1				AT5G55300.3				AT5G66880.1					AT1G78450.1						AT2G42610.1				AT3G17185.2
AT2G18690.1		AT4G18100.1		AT1G35580.2				AT3G53170.3				AT3G57530.1					AT4G25080.3						AT1G13650.2				AT3G23805.1
AT2G30600.2		AT3G04630.2		AT2G33080.1				AT2G45010.2				AT1G03730.1					AT1G79030.2						AT5G56530.2				AT5G47500.1
AT3G14620.1		AT3G05630.1		AT3G19290.3				AT1G22430.5				AT4G11890.4					AT2G29630.4						AT3G15115.1				AT5G19730.1
AT5G49700.1		AT5G14800.1		AT1G37150.8				AT4G08230.2				AT3G44400.4					AT5G63050.2						AT5G56040.1				AT1G27940.1
AT5G55560.1		AT3G48580.1		AT5G05570.1				AT1G66590.2				AT2G40095.3					AT2G45315.1						AT3G12220.2				AT1G15830.1
AT5G47220.1		AT5G57910.1		AT4G35985.2				AT1G51660.1				AT3G51330.2					AT1G07737.1						AT5G07590.1				AT3G06868.1
AT3G51000.1		AT1G15385.1		AT1G54020.5				AT5G27830.2				AT4G35750.1					AT3G21755.2						AT3G54390.2				AT5G67385.4
AT5G05340.1		AT3G17810.1		AT5G08350.1				AT2G22860.1				AT3G18930.1					AT2G29180.1						AT1G17200.1				AT1G21880.2
AT2G47190.1		AT4G13250.1		AT3G51960.1				AT4G03440.3				AT4G27260.1					AT5G54890.1						AT1G13560.1				AT5G15050.1
AT3G49120.1		AT3G49010.1		AT1G01320.2				AT1G13470.1				AT5G49900.2					AT3G02170.1						AT1G55550.1				AT4G01080.1
AT1G05000.1		AT3G06850.2		AT1G05300.2				AT1G69840.3				AT1G22770.1					AT3G18500.4						AT1G44446.1				AT1G65060.2
AT5G06860.1		AT3G08760.3						AT4G31070.1				AT5G05410.1					AT4G18740.1						AT1G68400.1				AT5G14760.1
AT4G13395.1		AT3G24830.1						AT3G56030.1				AT1G53330.1					AT5G62630.1						AT5G65890.1				AT3G01480.2
AT2G40140.2		AT2G14620.2						AT2G13650.2				AT5G62570.3					AT4G33010.1						AT4G18975.4				AT5G53420.1
AT3G53810.1		AT5G02450.1						AT4G23250.1				AT2G47270.1					AT5G16540.1						AT4G32200.2				AT2G47630.1
AT3G02840.1		AT4G26230.1						AT3G18430.2				AT5G26920.1					AT2G19860.1						AT2G27420.1				AT1G17190.1
AT1G03850.2		AT3G05560.1						AT4G13850.2				AT1G66760.3					AT3G20270.6						AT1G61520.2				AT5G56120.1
AT5G19120.1		AT5G50370.1						AT1G69572.2				AT1G07128.1					AT4G30110.1						AT5G24770.1				AT2G42380.2
AT5G07440.3		AT3G26090.1						AT1G27470.1				AT1G36060.1					AT2G01130.2						AT5G03120.2				AT1G78990.1
AT4G08770.1		AT1G72540.1						AT3G10720.1				AT3G59880.1					AT1G07570.1						AT5G20220.2				AT5G07590.4
AT1G77380.1		AT5G64750.1						AT5G24240.1				AT2G03730.1					AT4G29110.1						AT3G05030.2				AT3G12110.1
AT1G05675.1		AT4G10500.1						AT1G12750.6				AT3G09940.2					AT1G72390.2						AT3G16175.1				AT5G20670.1
AT3G02040.1		AT5G14780.1						AT5G38310.1				AT4G15417.1					AT4G25640.3						AT1G07200.2				AT5G56850.3
AT1G32960.1		AT2G43820.1						AT5G66790.1				AT5G67450.1					AT4G23130.3						AT3G58120.1				AT3G10570.1
AT5G26340.1		AT2G41230.1						AT1G07000.1				AT1G26730.2					AT5G53490.1						AT5G65740.2				AT5G38690.2
AT5G13210.1		AT3G23790.1						AT3G22275.1				AT2G32020.1					AT2G43920.6						AT4G17600.1				AT1G50575.1
AT4G01250.1		AT1G35190.1						AT5G64870.1				AT4G01720.1					AT4G13160.1						AT5G52570.1				AT5G49330.1
AT3G04000.1		AT3G01930.2						ATMG01090.1				AT3G16460.2					AT2G45850.1						AT5G51750.1				AT3G59765.2
AT4G17490.1		AT4G26970.1						AT1G12200.2				AT2G26600.2					AT5G52870.1						AT3G21755.3				AT2G20750.2
AT2G43590.1		AT5G13550.1						AT5G08990.1				AT3G22460.1					AT1G55675.1						AT4G37550.3				AT5G17160.1
AT3G49110.1		AT3G28100.1						AT2G31585.1				AT5G66490.1					AT1G45165.1						AT5G55570.1				at4g04835
AT3G20340.1		AT2G39460.1						AT2G20142.1				AT3G61280.1					AT4G15510.1						AT4G39620.1				AT1G70370.2
AT1G55850.1		AT2G14170.3						AT5G60300.1				AT1G28260.2					AT2G45820.1						AT3G52470.1				AT1G76540.1
AT2G15490.1		AT1G07480.2						AT5G19025.2				AT4G24000.1					AT3G53470.2						AT4G23770.2				AT5G23060.2
AT1G61560.3		AT3G11940.2						AT2G44500.2				AT1G71400.1					AT3G62750.5						AT5G65830.1				AT5G41070.1
AT1G67980.1		AT2G37600.2						AT1G06148.2				AT3G23010.1					AT3G57040.2						AT1G20190.1				AT5G20630.1
AT4G21680.1		AT4G01430.3						AT3G55646.1				AT3G26740.1					AT5G43150.1						AT2G47500.1				AT3G09070.1
AT5G57560.1		AT4G29230.2						AT4G10390.1				AT3G05165.1					AT1G32410.1						AT5G08750.3				AT4G31840.1
AT5G14700.1		AT5G41610.3						AT5G02630.1				AT5G44290.4					AT1G18150.2						AT1G80030.2				AT2G01830.5
AT1G28330.6		AT1G29310.1						AT1G61080.6				AT1G60850.2					AT3G56720.5						AT3G05750.1				AT3G52720.2
AT2G20670.1		AT4G15000.1						AT1G48605.1				AT1G19180.2					AT5G15310.3						AT5G65020.1				AT5G54060.1
AT5G59530.1		AT1G24575.1						AT2G04100.2				AT5G01550.1					AT3G05345.1						AT2G36970.1				AT5G18690.1
AT3G02800.1		AT2G44120.2						AT4G02550.1				AT2G31955.6					AT1G10760.3						AT3G46200.5				AT2G37720.1
AT2G18690.2		AT3G48450.1						AT5G46871.1				AT4G33985.1					AT1G05523.1						AT4G00165.1				AT3G14350.1
AT5G24160.3		AT4G18050.1						AT1G23440.2				AT3G50240.1					AT3G45210.1						AT1G03310.2				AT3G09820.1
AT5G57655.1		AT4G28290.1						AT4G35785.5				AT1G56220.3					AT3G26932.3						AT4G15440.1				AT3G25585.4
AT2G22470.1		AT5G60670.1						AT3G51090.2				AT1G14480.1					AT5G63700.1						AT5G58000.2				AT4G05090.1
AT5G36970.1		AT3G02360.1						AT5G62865.1				AT2G26530.2					AT1G24764.1						AT5G28020.6				AT3G59060.2
AT1G12240.1		AT4G16760.1						AT1G79450.2				AT1G55110.1					AT1G75420.2						AT5G01015.1				AT3G53190.1
AT1G73080.1		AT2G37270.2						AT1G51913.1				AT4G23610.1					AT2G28880.1						AT5G11260.1				AT1G44110.1
AT1G65970.1		AT2G45760.1						AT4G21903.1				AT1G28330.3					AT3G02540.3						AT2G33620.2				AT5G62210.1
AT5G50760.1		AT3G51090.1						AT4G24150.2				AT1G22130.1					AT5G54430.5						AT5G14100.1				AT2G20240.1
AT3G06300.1		AT2G02810.1						AT1G50750.1				AT5G44565.1					AT2G45720.2						AT3G09440.4				AT3G11630.1
AT2G15760.1		AT1G32950.1						AT1G09970.2				AT4G19960.2					AT2G42220.1						AT3G29760.2				AT1G43910.1
AT5G44380.1		AT4G17390.1						AT5G23405.3				AT4G27980.1					AT2G32290.1						AT5G27390.1				AT3G62030.1
AT2G28630.2		AT5G13220.3						AT4G04330.1				AT5G48657.1					AT1G68530.2						AT4G23430.3				AT5G57930.2
AT3G26440.6		AT5G08620.1										AT3G21240.2					AT4G16990.1						AT1G65900.2				AT2G25270.1
AT3G19615.1		AT3G60680.1										AT5G11140.1					AT2G06520.1						AT3G02290.2				AT2G18890.3
AT5G25250.1		AT2G27720.1										AT2G40110.4					AT4G20170.1						AT2G08470.1				AT1G10380.1
AT1G32920.1		AT4G35380.1										AT3G04010.1					AT5G55460.1						AT4G25050.1				AT5G39860.1
AT3G26200.1		AT5G47730.3										AT5G58620.1					AT1G18730.3						AT2G40935.9				AT5G44530.2
AT1G21240.2		AT1G29640.1										AT3G06380.2					AT5G59680.1						AT3G04130.1				AT1G25425.1
AT3G47570.1		AT5G19890.1										AT3G51890.1					AT1G64080.1						AT5G08050.1				AT2G16850.1
AT3G06500.1		AT5G47730.1										AT3G10300.2					AT2G04039.2						AT5G13640.1				AT2G27402.2
AT2G44790.1		AT5G44610.3										AT1G10070.3					AT1G79090.2						AT5G41060.2				AT1G10657.3
AT5G57655.2		AT5G52070.4										AT2G01180.2					AT2G35130.3						AT5G19190.1				AT5G67390.2
AT1G10070.2		AT1G62045.1										AT4G05180.1					AT5G46490.7						AT4G31890.1				AT1G10657.2
AT5G45890.1		AT1G54890.1										AT1G28380.1					AT5G01880.1						AT3G55110.1				AT5G57970.1
AT5G24160.1		AT5G47700.1										AT5G01950.6					AT5G57340.1						AT5G50740.5				AT1G16710.7
AT5G50450.1		AT5G21105.1										AT1G74650.2					AT5G54710.1						AT1G14250.1				AT2G36885.1
AT3G05200.1		AT2G31345.1										AT4G28350.1					AT5G17460.1						AT5G48880.2				AT5G25090.1
AT3G28580.1		AT1G66570.2										AT1G08890.1					AT1G12990.1						AT1G05540.2				AT2G23360.1
AT2G30140.2		AT5G45810.1										AT3G16470.3					AT1G18730.1						AT3G27540.1
AT5G49360.1		AT1G66390.1										AT3G46930.2					AT3G24929.3						AT1G63260.6
AT5G44480.4		AT3G44320.1										AT3G59350.4					AT3G14150.3						AT5G38430.2
AT4G32810.1		AT1G29300.1										AT1G72420.1					AT4G24930.1						AT1G49980.6
AT1G54740.1		AT4G29210.2										AT2G17040.1					AT2G41560.1						AT2G32970.2
AT5G05140.1		AT1G66600.1										AT2G32660.2					AT1G18265.1						AT1G25530.1
AT5G48400.2		AT2G04690.3										AT4G26090.1					AT2G04690.6						AT3G45940.1
AT1G70700.2		AT1G43160.1										AT5G61010.2					AT3G61310.1						AT3G19590.1
AT3G22240.1		AT1G04100.1										AT1G59870.1					AT1G31500.6						AT5G20635.1
AT3G52450.1		AT4G39955.1										ATMG00690.1					AT4G28706.2						AT3G08600.1
AT3G57330.2		AT1G30040.1										AT3G57640.1					AT5G03190.2						AT2G38580.3
AT2G35930.1		AT1G48320.1										AT1G80040.4					AT2G19460.1						AT4G34610.2
AT2G33710.1		AT1G17090.5										AT3G10020.1					AT5G19660.2						AT3G60750.2
AT3G06490.1		AT5G40850.3										AT2G15042.1					AT4G31115.2						AT4G37550.2
AT4G10380.1		AT2G27080.1										AT5G40240.2					AT3G04810.1						AT5G67520.2
AT2G43150.1		AT1G61820.1										AT1G05300.1					AT3G57800.2						AT1G56500.3
AT3G25250.1		AT1G26930.1										AT1G21400.1					AT1G50300.2						AT3G13980.1
AT1G09480.2		AT1G10220.2										AT1G02620.1					AT5G49100.1						AT5G38520.2
AT1G69920.1		AT1G56145.1										AT1G03740.1					AT4G39210.1						AT5G49030.1
AT4G35110.2		AT3G59670.1										AT5G44260.1					AT5G59050.2						AT1G56190.1
AT3G57450.1		AT1G52300.1										AT5G04175.1					AT2G41310.1						AT3G46450.1
AT4G35770.1		AT3G09000.1										AT3G45640.1					AT3G24530.3						AT3G61750.1
AT3G60140.2		AT1G08630.3										AT3G45970.1					AT2G47060.6						AT3G13920.4
AT5G67310.1		AT4G37710.1										AT5G14920.1					AT5G35450.2						AT4G25050.2
AT2G28110.1		AT1G14130.1										AT1G22370.2					AT1G64980.1						AT2G46790.1
AT1G21110.1		AT2G15780.1										AT1G63830.4					AT4G23820.1						AT5G18660.1
AT1G28480.1		AT4G05390.1										AT4G19390.2					AT3G28130.4						AT2G32640.1
AT5G40990.1		AT2G37410.2										AT1G06570.2					AT5G14550.2						AT4G31390.3
AT1G29330.1		AT4G25710.1										AT5G05320.1					AT1G18620.5						AT3G18890.1
AT3G19580.1		AT2G34355.1										AT5G25180.1					AT1G20920.7						AT1G26770.1
AT2G25735.1		AT3G60130.2										AT5G40890.2					AT5G18210.1						AT1G32780.1
AT2G15220.1		AT4G03510.3										AT5G16380.1					ATCG00820.1						AT2G38480.1
AT5G64660.1		AT3G27380.1										AT5G61530.3					AT3G09600.8						AT2G23180.1
AT3G26910.3		AT4G26470.1										AT5G51480.1					AT3G25020.1						AT1G73020.1
AT3G55970.2		AT3G14610.1										AT1G02860.1					AT3G59320.1						AT4G08870.1
AT1G33030.2		AT4G40080.1										AT2G36220.1					AT2G47880.1						AT1G64640.1
AT1G15125.1		AT2G29150.1										AT1G22250.1					AT1G65820.2						AT4G35090.3
AT1G28330.2		AT5G22300.1										AT3G10720.2					AT4G28755.1						AT4G35783.1
AT5G02780.1		AT1G33090.1										AT4G17250.3					AT1G80490.1						AT1G23750.1
AT4G16820.1		AT1G17180.1										AT5G66400.1					AT2G47240.3						AT1G50590.3
AT5G62150.1		AT4G16730.1										AT5G47130.3					AT5G23750.3						AT1G10370.1
AT4G11170.1		AT3G60245.1										AT1G72852.3					AT5G14200.2						AT3G48610.1
AT5G57010.1		AT5G01500.1										AT2G17880.1					AT4G23790.1						AT1G59890.2
AT2G26010.1		AT1G77500.1										AT2G33830.1					AT4G13030.2						AT5G40540.1
AT4G19160.4		AT1G10390.2										AT2G21500.1					AT5G62070.1						AT3G01810.3
AT3G17790.1		AT4G12400.2										AT5G03700.1					AT5G55250.2						AT1G77490.2
AT1G14540.1		AT2G30860.1										AT1G51270.8					AT4G35900.1						AT1G04120.1
AT2G27389.1		AT3G26820.2										AT2G22980.2					AT3G57470.4						AT2G38540.1
AT1G69880.1		AT1G53310.2										AT3G26170.1					AT1G56500.2						AT1G05065.1
AT2G15390.1		AT5G20600.1										AT2G47130.1					AT1G10670.1						AT4G14740.3
AT2G25090.1		AT1G28180.2										AT3G45040.2					AT4G13800.8						AT3G44970.1
AT1G80840.1		AT3G52880.1										AT4G36900.1					AT1G05570.2						AT1G07010.1
AT2G26530.1		AT5G46950.1										AT1G70140.1					AT5G16030.2						AT5G53490.3
AT1G73480.1		AT3G02875.2										AT5G13800.3					AT4G04180.1						AT5G23890.1
AT2G32190.1		AT4G18990.2										AT5G25440.2					AT3G01810.1						AT2G41312.2
AT1G15380.1		AT3G22890.1										AT1G54680.2					AT4G02600.1						AT1G16489.4
AT1G64710.2		AT5G16080.1										AT4G14910.3					AT1G21460.1						AT3G03770.1
AT5G54960.1		AT1G62370.1										AT4G20380.7					AT2G02080.6						AT5G08835.1
AT1G76650.3		AT4G26600.1										AT1G51860.2					AT5G35630.1						AT1G26570.1
AT1G29290.1		AT4G12600.1										AT2G30250.1					AT1G45249.4						AT3G26570.2
AT5G59700.1		AT2G28760.3										AT2G01650.2					AT5G59080.1						AT2G27130.1
AT3G55470.2		AT1G02610.2										AT2G17290.1					AT4G04340.1						AT4G33040.1
AT1G77450.1		AT5G58840.3										AT1G06080.1					AT2G01420.2						AT3G55120.1
AT1G01480.1		AT2G24195.2										AT4G29190.1					AT2G32500.2						AT2G41170.3
AT2G32140.1		AT2G30840.1										AT1G18200.1					AT1G36180.1						AT1G07280.3
AT3G55980.1		AT5G65890.5										AT1G79700.3					AT5G26570.2						AT5G46220.1
AT3G56200.1		AT4G21830.2										AT5G53048.2					AT4G39710.1						AT1G13609.1
AT1G17380.1		AT1G15625.1										AT3G29575.4					AT4G27720.1						AT1G60990.1
AT5G18470.1		AT1G73040.1										AT3G10915.1					AT5G06510.7						AT1G33415.2
AT4G24230.1		AT4G16730.2										AT1G62810.1					AT5G49730.1						AT5G20140.2
AT3G30775.1		AT5G28237.2										AT1G21000.2					AT4G38380.1						AT5G02550.1
AT5G38710.1		AT3G24929.1										AT5G58787.2					AT1G50460.2						AT5G45850.1
AT2G28120.1		AT3G16150.1										AT5G22500.1					AT1G53090.4						AT4G26790.2
AT1G07900.1		AT1G23550.1										AT3G09390.1					AT5G57170.1						AT4G21750.2
AT2G37130.1		AT3G18930.3										AT1G29860.1					AT1G68810.1						AT1G65470.1
AT4G24340.1		AT4G01430.1										AT3G07350.1					AT5G57210.1						AT2G47800.1
AT5G22250.1		AT1G76520.1										AT3G51860.1					AT3G43300.3						AT4G31880.1
AT1G74080.1		AT5G55970.3										AT4G39610.1					AT2G23390.2						AT3G50240.3
AT3G50260.1		AT3G20670.1										AT5G56180.2					AT1G10590.3						AT1G72230.1
AT3G43250.1		AT5G43410.1										AT2G28755.2					AT2G41100.5						AT5G48520.1
AT3G50310.1		AT3G02150.2										AT3G55880.2					AT4G32800.1						AT5G50740.1
AT3G26500.1		AT4G02510.4										AT5G38210.2					AT1G67300.3						AT1G08650.1
AT4G30210.2		AT5G04700.1										AT2G30600.5					AT4G34680.1						AT5G27730.4
AT1G26410.1		AT4G12400.1										AT1G32560.1					AT2G03140.1						AT5G07030.1
AT5G64905.1		AT3G12600.2										AT3G57530.2					AT5G55230.1						AT3G17300.3
AT1G05575.1		AT3G52780.1										AT2G05380.1					AT3G19800.1						AT1G27480.1
AT1G09500.2		AT5G04020.2										AT5G40720.2					AT1G16860.1						ATCG01210.1
AT2G43400.1		AT1G14550.1										AT1G70581.1					AT1G63430.2						AT5G24780.1
AT1G24140.1		AT5G02490.1										AT3G46930.1					AT3G17670.1						AT1G54040.2
AT4G33050.3		AT2G47000.5										AT5G63620.1					AT3G18090.1						AT5G04360.1
AT4G25810.1		AT5G28235.1										AT2G03530.2					AT2G45560.3						AT3G02600.4
AT4G12080.1		AT2G39420.1										AT1G11210.1					AT2G32700.4						AT3G24460.2
AT4G14370.1		AT4G23600.2										AT3G26730.4					AT1G04230.1						AT5G63100.1
AT4G27450.1		AT5G10350.4															AT5G59440.3						AT3G14930.2
AT2G17740.1		AT5G13320.1															AT3G59580.3						AT2G05632.1
AT1G26380.1		AT2G33120.1															AT1G67328.1						AT1G68570.1
AT5G49690.1		AT3G05400.2															AT3G15095.2						AT1G68010.3
AT3G55840.1		AT5G59960.2															AT2G05310.1						AT1G77870.1
AT3G18560.1		AT4G04610.1															AT3G29760.3
AT2G32660.1		AT5G22860.8															AT1G50055.1
AT2G25440.1		AT4G24500.1															AT1G63360.1
AT1G75830.1		AT3G27330.1															AT5G11250.3
AT4G28085.2		AT5G54970.1															AT2G40020.1
AT5G27760.2		AT1G37130.1															AT5G51720.1
AT5G06320.1		AT5G18350.1															AT5G09860.2
AT1G53625.1		AT5G04250.2															AT3G50440.1
AT3G26220.1		AT1G29230.1															AT1G09350.2
AT5G03380.2		AT3G44750.1															AT1G76380.3
AT1G51890.3		AT4G32850.13															AT4G37925.1
AT1G06840.1		AT1G23090.1															AT1G73350.1
AT1G74450.1		AT5G59850.1															AT5G04420.3
AT4G05390.2		AT3G21500.2															AT2G23980.8
AT1G18300.1		AT5G44610.1															AT3G56720.3
AT5G49280.1		AT5G54080.2															AT3G16570.2
AT2G32210.1		AT1G30620.1															AT2G03710.1
AT1G68620.1		AT4G38380.5															AT4G01915.4
AT4G13420.1		AT1G77885.1															AT1G67510.1
AT2G35980.1		AT5G26600.1															AT2G30740.1
AT4G12490.1		AT2G47550.1															AT4G28706.1
AT5G64260.1		AT4G25720.1															AT4G35360.3
AT2G02710.2		AT1G43170.4															AT5G62950.5
AT2G15880.1		AT4G04940.1															AT2G02570.4
AT5G01250.1		AT3G21560.1															AT2G03140.9
AT5G46350.1		AT3G13433.1															AT4G00730.2
AT2G35730.2		AT1G68410.4															AT3G46370.1
AT2G32150.3		AT4G30230.1															AT1G69040.2
AT5G47960.1		AT3G63050.1															AT5G41612.1
AT3G10985.1		AT1G05620.2															AT1G76050.1
AT2G46750.1		AT1G23730.1															AT1G12250.2
AT2G37430.1		AT4G04180.2															AT4G38850.1
AT3G16860.1		AT2G23830.1															AT5G53150.4
AT1G75020.1		AT5G42223.1															AT3G62500.2
AT4G24570.1		AT5G18420.1															AT4G11410.2
AT4G28085.1		AT5G54840.2															ATCG00630.1
AT1G28370.2		AT2G44010.1															AT1G65420.1
AT3G10320.1		AT1G22180.2															AT5G46500.1
AT3G10930.1		AT3G53890.1															AT4G13020.7
AT3G02550.1		AT5G62180.1															AT3G63440.1
AT5G64890.1		AT5G16980.1															AT2G32010.4
AT1G74950.1		AT3G10500.2															AT2G01150.3
AT4G27410.1		AT1G15540.2															AT3G21260.2
AT1G64065.1		AT1G11190.1															AT4G33000.3
AT3G46690.1		AT3G26512.1															AT4G23130.2
AT2G27500.2		AT1G69900.1															AT5G22310.1
AT4G33050.6		AT3G19550.1															AT1G11530.1
AT3G47800.1		AT4G25700.2															AT1G50460.3
AT4G24040.1		AT3G56110.2															AT5G63870.3
AT5G47230.1		AT3G29810.1															AT4G21750.1
AT4G08780.1		AT3G05020.1															AT3G11090.1
AT1G68390.1		AT3G53230.1															AT5G45940.1
AT4G01360.1		AT4G20310.6															AT1G74670.1
AT5G48540.1		AT2G05520.2															AT5G59130.2
AT5G19230.2		AT4G29230.3															AT2G35340.2
AT1G78410.1		AT5G63550.1															AT2G34655.1
AT2G42350.1		AT4G26470.2															AT1G19835.6
AT1G32690.1		AT2G18950.1															AT5G20480.2
AT3G45300.1		AT2G16900.1															AT1G35780.3
AT3G26440.3		AT5G64790.1															AT5G48150.1
AT3G04220.2		AT5G61430.2															AT1G78040.2
AT2G41100.1		AT3G16500.2															AT3G52920.1
AT2G37750.1		AT5G46780.1															AT1G49630.1
AT4G36410.1		AT5G51070.1															AT3G01500.3
AT5G43580.1		AT1G03495.1															AT2G24390.1
AT5G22520.1		AT1G02310.1															AT2G45245.3
AT3G51440.1		AT2G19160.1															AT4G35450.2
AT4G15610.2		AT3G23390.1															AT5G50000.2
AT4G18360.3		AT4G19460.1															AT3G27250.1
AT1G65500.1		AT3G53650.1															AT5G59960.3
AT1G17380.3		AT3G56070.2															AT1G78070.1
AT5G63130.1		AT2G19640.2															AT5G46110.3
AT3G54880.1		AT4G29700.1															AT1G77580.4
AT4G33920.1		AT4G21192.1															AT5G65870.1
AT2G05540.1		AT3G04630.1															AT3G23010.1
AT5G65660.1		AT1G60610.4															AT1G05870.8
AT5G61160.1		AT4G20260.9															AT5G47380.2
AT4G30270.1		AT2G20900.4															AT4G24860.2
AT3G01290.1		AT1G76480.2															AT2G42600.3
AT1G16420.1		AT2G43870.1															AT4G26530.3
AT3G20660.1		AT5G47740.1															AT1G08840.2
AT5G16370.1		AT3G45140.2															AT3G07550.3
AT1G23870.1		AT3G57390.1															AT4G19985.6
AT1G06620.1		AT3G12600.1															AT1G06240.1
AT4G39230.1		AT3G55900.1															AT5G66460.1
AT4G39580.1		AT1G07930.2															AT1G72930.1
AT5G18150.1		AT3G49845.1															AT1G16710.9
AT1G78310.1		AT3G22310.1															AT5G01090.1
AT4G24110.1		AT1G16260.3															AT5G15160.1
AT5G25910.1		AT3G26690.2															AT2G40120.1
AT1G69930.1		AT4G16640.1															AT3G12820.1
AT1G70700.3		AT1G64200.1															AT5G64470.1
AT1G09500.1		AT3G19270.2															AT2G45850.2
AT1G07160.1		AT3G53340.1															AT2G29320.2
AT3G48850.1		AT1G09500.3															AT4G30940.1
AT5G41080.2		AT5G51040.1															AT4G11920.1
AT4G19810.2		AT5G67245.1															AT2G20290.3
AT5G39670.1		AT5G61820.2															AT5G26040.2
AT5G43060.1		AT1G10840.1															AT4G12917.1
AT4G31500.1		AT3G25900.1															AT3G28345.1
AT2G39210.1		AT1G60620.2															AT2G41100.3
AT1G07135.1		AT3G57510.1															AT5G52740.1
AT1G73680.4		AT1G51820.1															AT1G59750.4
AT2G19190.1		AT1G05600.3															AT5G19090.1
AT5G13080.1		AT5G13220.4															AT3G23210.2
AT3G23250.1		AT3G02930.1															AT4G30130.2
AT3G44260.1		AT2G42980.1															AT3G15840.4
AT1G17420.1		AT1G66050.1															AT2G25300.1
AT4G21920.1		AT2G40205.1															AT3G47640.1
AT5G63160.1		AT5G51060.1															AT4G09970.1
AT1G70700.1		AT1G32740.4															AT5G41050.1
AT4G33050.4		AT5G51440.1															AT5G08130.1
AT5G41750.2		AT3G48180.1															AT4G00050.1
AT2G34600.1		AT5G65740.1															AT2G23950.2
AT4G18250.1		AT1G19850.2															AT5G48660.1
AT4G37150.1		AT4G28940.2															AT1G06960.3
AT5G12420.1		AT2G25625.1															AT4G11450.1
AT4G18430.1		AT1G80950.2															AT1G04550.1
AT5G63600.1		AT3G09600.3															ATCG00830.1
AT5G05300.1		AT3G12750.1															AT2G46790.5
AT2G03850.1		AT5G48530.1															AT1G56120.3
AT5G22540.1		AT5G41610.2															AT5G45030.1
AT5G09440.1		AT3G08710.1															AT1G22590.1
AT3G16420.3		AT1G44542.1															AT4G18390.1
AT2G22500.1		AT4G23450.4															AT1G29600.1
AT5G53550.6		AT4G35170.1															AT1G73170.2
AT3G14050.1		AT3G04300.1															AT2G43720.2
AT1G79360.1		AT2G38340.1															AT1G01540.1
AT3G52520.1		AT1G60500.1															AT2G47240.4
AT1G25550.1		AT1G14260.2															AT1G22370.2
AT3G49620.1		AT1G55080.1															AT4G02900.4
AT5G17330.1		AT3G20270.4															AT1G72600.1
AT5G52120.1		AT2G02990.1															AT5G27930.3
AT2G22800.1		AT3G11340.1															AT4G10890.2
AT5G47240.2		AT3G23450.4															AT3G53850.2
AT2G33580.1		AT5G61610.1															AT5G05800.4
AT1G71520.1		AT3G25440.4															AT1G14150.1
AT2G44480.5		AT1G55230.1															AT4G10930.2
AT2G39518.1		AT3G49845.2															AT2G28605.1
AT3G29000.1		AT5G02580.1															AT1G72500.2
AT2G19800.1		AT3G22260.5															AT3G12550.4
AT2G43580.1		AT5G67620.1															AT3G63450.4
AT4G15280.2		AT1G27460.3															AT1G25420.2
AT4G21510.1		AT1G09932.2															AT1G59124.2
AT1G54010.1		AT1G02230.1															AT5G05740.2
AT5G38900.1		AT3G18260.1															AT2G16890.1
AT3G47340.2		AT1G51890.5															AT2G25840.2
AT4G03320.1		AT5G46730.1															AT5G43860.1
AT2G29460.1		AT1G53910.1															AT4G29400.1
AT3G18930.2		AT1G06800.1															AT2G22122.1
AT1G15010.1		AT3G04320.1															AT5G22390.1
AT5G16170.1		AT1G66400.1															AT2G38120.2
AT5G42830.1		AT1G20691.2															AT4G14740.2
AT2G24240.1		AT5G25920.1															AT5G28030.3
AT4G29780.1		AT3G24982.1															AT1G70550.1
AT2G41100.2		AT3G24170.1															AT1G72810.1
AT2G46330.2		AT1G22110.3															AT2G04690.4
AT1G18860.1		AT4G23100.3															AT1G12550.1
AT5G66070.5		AT5G61310.4															AT1G78730.1
AT2G42360.1		AT3G14070.1															AT3G21100.4
AT1G51890.4		AT1G35780.2															AT3G55740.3
AT1G17860.1		AT1G03360.1															AT5G35520.1
AT5G64310.1		AT1G27370.2															AT1G09910.2
AT5G47590.1		AT5G38900.2															AT3G03840.1
AT4G18170.1		AT5G48240.1															AT1G21150.2
AT2G43140.2		AT4G16141.1															AT4G00560.3
AT3G25780.1		AT2G18480.1															AT4G00380.3
AT5G14180.3		AT5G13750.3															AT5G36790.1
AT1G32928.1		AT5G49470.6															AT1G16260.2
AT5G10520.1		AT5G26660.1															AT2G32540.1
AT4G08950.1		AT4G04540.4															AT1G11360.4
AT1G76930.1		AT1G19200.1															AT3G56160.4
AT5G53990.1		AT3G13100.1															AT2G37150.10
AT1G51800.1		AT2G31865.2															AT2G34420.1
AT5G13200.1		AT2G35390.3															AT5G66360.1
AT5G06740.2		AT5G24760.3															AT1G31600.1
AT2G29470.1		AT2G39380.1															AT4G00060.4
AT2G01180.6		AT4G03038.1															AT5G24300.1
AT2G29170.1		AT4G18890.1															AT5G44250.2
AT1G61890.1		AT5G10450.3															AT1G30520.4
AT2G39030.1		AT3G47530.1															AT5G54280.2
AT3G44860.1		AT5G38200.2															AT5G23490.1
AT1G21120.1		AT1G62200.1															AT2G29310.1
AT4G34138.1		AT5G24600.1															AT1G76380.2
AT3G23230.1		AT2G24210.1															AT2G34490.1
AT3G46230.1		AT1G54957.1															AT2G20950.12
AT4G20000.1		AT5G53590.1															AT5G16790.2
AT4G36030.1		AT2G44070.1															AT1G08470.1
AT5G07100.1		AT2G01890.3															AT5G13870.1
AT3G50930.1		AT5G58160.1															ATCG00120.1
AT5G42380.1		AT2G47950.1															AT1G78490.2
AT3G46280.1		AT1G63245.1															AT5G60400.3
AT4G27410.2		AT5G48670.1															AT1G70430.3
AT1G35210.1		AT5G22880.1															AT1G61240.1
AT4G28040.2		AT5G66890.1															AT3G02180.2
AT1G14870.1		AT3G13600.1															AT2G38970.1
AT5G51390.1		AT5G54510.1															AT4G15450.2
AT3G26210.1		AT1G77420.1															AT4G24050.1
AT5G48430.1		AT5G64510.1															ATCG00905.1
AT5G66650.1		AT2G27710.2															AT4G24810.4
AT5G19230.1		AT2G43000.2															AT2G47070.1
AT2G15390.2		AT5G05590.1															AT3G03820.1
AT3G28850.1		AT3G11580.2															AT5G10410.1
AT2G27690.1		AT2G27430.1															AT5G10350.2
AT4G37290.1		AT1G30130.3															AT2G39630.3
AT4G40020.1		AT1G64940.1															AT3G44735.2
AT1G33760.1		AT1G05100.1															AT5G37290.3
AT5G12030.1		AT4G17615.1															AT5G05890.1
AT1G06620.2		AT1G24807.1															AT4G17610.1
AT1G55810.1		AT1G32127.2															AT1G16850.1
AT4G36850.1		AT3G16050.1															AT1G09195.2
AT1G09420.1		AT2G03945.1															AT5G06710.1
AT1G03090.1		AT2G30550.1															AT2G26030.3
AT2G41100.7		AT5G54165.1															AT5G07180.2
AT5G57480.1		AT4G24230.5															AT1G67440.1
AT5G04220.1		AT5G56050.1															AT4G38330.4
AT3G02140.1		AT1G64710.1															AT5G64640.1
AT5G10695.1		AT3G27880.1															AT3G04110.3
AT3G61630.1		AT1G23800.1															AT3G28070.2
AT3G09270.1		AT4G05410.1															AT2G35738.6
AT2G30020.1		AT5G63980.1															AT3G21755.5
AT3G12580.1		AT1G61440.2															AT5G44130.1
AT3G29670.1		AT5G65280.2															AT5G23770.1
AT1G16130.1		AT2G04190.1															AT5G60910.1
AT5G43570.1		AT5G57500.1															AT2G46660.1
AT2G41178.2		AT2G36680.2															AT1G78290.2
AT1G15520.1		AT5G42220.2															AT4G23990.1
AT5G05600.1		AT3G61070.1															AT3G04255.1
AT4G37990.1		AT2G42740.1															AT5G66310.2
AT2G36690.1		AT3G08970.1															AT2G41600.4
AT2G39650.1		AT1G44170.1															AT2G26710.1
AT5G67080.1		AT2G25625.2															AT3G46580.1
AT5G12880.1		AT3G48860.3															AT1G48175.6
AT2G36080.1		AT5G52990.1															AT1G64530.2
AT1G19180.3		AT3G46680.1															AT2G39700.1
AT1G80190.6		AT2G47950.2															AT2G45460.1
AT2G40330.1		AT3G62770.3															AT5G17700.3
AT2G38940.1		AT1G09200.1															AT5G62840.1
AT1G19380.1		AT1G63940.3															AT2G36895.1
AT5G20960.2		AT4G37900.2															AT3G11910.1
AT2G38240.1		AT5G16960.2															AT4G16857.2
AT1G80820.1		AT5G06550.1															AT3G44400.3
AT1G30370.1		AT2G46950.1															AT5G59670.2
AT1G32350.1		AT1G16610.7															AT4G34310.9
AT2G27313.1		AT5G24260.4															AT2G34310.2
AT3G14060.1		AT3G12502.1															AT5G23870.3
AT3G21780.1		AT5G24860.1															AT1G72416.3
AT4G22710.1		AT1G01100.2															AT2G46790.3
AT1G17147.1		AT3G18430.3															AT3G10720.1
AT1G21010.1		AT2G20940.2															AT1G12750.7
AT1G20310.1		AT5G59590.1															AT5G22700.6
AT5G47240.1		AT3G25290.2															AT5G10170.1
AT5G06870.1		AT3G08520.1															AT3G17185.1
AT4G12480.1		AT2G18660.1															AT2G12400.1
AT3G48360.3		AT3G10815.1															AT1G10650.1
AT5G45340.1		AT1G11580.1															AT1G21560.1
AT1G20510.3		AT1G68690.3															AT4G05090.2
AT3G53480.1		AT1G05000.2															AT4G33220.2
AT5G12340.2		AT5G42930.1															AT5G43730.3
AT1G64710.3		AT2G20815.1															AT3G11950.5
AT3G26980.1		AT3G09410.3															AT1G14685.4
AT3G10340.1		AT5G09790.2															AT5G09175.1
AT1G09575.2		AT1G65730.1															AT4G01460.1
AT1G80160.2		AT3G13610.1															AT1G26220.1
AT2G30840.2		AT3G07365.1															AT5G06440.4
AT2G37980.1		AT3G20860.1															AT5G14550.1
AT1G65845.1		AT1G19360.2															AT1G18910.1
AT1G80450.1		AT1G19570.1															AT4G13100.1
AT1G72060.1		AT1G02580.1															AT3G16250.1
AT1G29280.1		AT3G49570.1															AT1G18400.1
AT3G47340.4		AT3G13790.2															AT5G02440.1
AT5G22530.1		AT5G65510.2															AT3G48080.1
AT3G63380.1		AT4G29850.1															AT4G12830.1
AT4G26150.1		AT4G37710.2															AT2G40200.1
AT4G35770.3		AT1G32127.1															AT2G21080.1
AT1G67856.1		AT1G02380.1															AT1G53840.1
AT4G14450.1		AT5G57123.1															AT5G42920.1
AT3G22961.1		AT2G35420.1															AT5G06265.8
AT1G22500.1		AT1G11100.1															ATCG00130.1
AT2G46310.1		AT3G10750.1															AT1G16930.1
AT1G21326.1		AT1G29195.1															AT5G39530.2
AT1G44350.1		AT4G30860.1															AT3G28540.1
AT5G37740.1		AT5G07110.1															AT1G35340.7
AT3G23220.1		AT1G77890.2															AT4G38092.1
AT2G44840.1		AT5G38320.1															AT2G04842.1
AT5G47850.1		AT5G60870.3															AT5G19390.2
AT4G27280.1		AT3G07860.1															AT2G43010.3
AT2G32030.1		AT3G50030.1															AT1G63260.4
AT2G45360.1		AT4G02760.4															AT5G11030.4
AT4G12500.1		AT2G09505.1															AT5G55100.4
AT5G41590.1		AT5G55850.1															AT3G61830.2
AT4G18195.1		AT2G41540.3															AT4G00420.1
AT3G59080.1		AT4G26640.1															AT1G10470.2
AT2G29350.3		AT3G53900.1															AT4G12000.1
AT5G09800.1		AT1G67070.2															AT3G29770.1
AT1G30720.1		AT2G40470.2															AT1G65490.1
AT2G23270.1		AT4G27830.1															AT1G61190.3
AT2G43620.1		AT1G59730.1															AT2G33990.1
AT2G06050.2		AT5G43650.1															AT5G45280.2
AT2G37530.1		AT3G46110.3															AT3G02180.1
AT3G49940.1		AT3G58380.1															AT1G67590.1
		AT1G69500.1															AT5G53450.3
																	AT1G58280.2
																	AT4G36032.2
																	AT1G13860.3
																	AT5G22875.2
																	AT3G53100.1
																	AT4G14440.1
																	AT2G40530.1
																	AT1G27900.3
																	AT3G25710.1
																	AT5G57770.1
																	AT1G72130.2
																	AT5G24010.1
																	AT3G53830.4
																	AT5G35100.2
																	AT4G38960.4
																	AT5G19950.2
																	AT2G04570.1
																	AT3G04960.4
																	AT5G27830.2
																	AT2G38630.2
																	AT1G67500.4
																	AT3G04020.3
																	AT1G52800.1
																	AT2G17560.3
																	AT1G17430.1
																	AT1G16920.1
																	AT4G27852.1
																	AT5G28450.1
																	AT1G02820.1
																	AT4G18070.4
																	AT1G53025.2
																	AT4G32000.1
																	AT1G53035.1
																	AT3G05730.1
																	AT3G53920.2
																	AT3G50350.1
																	AT4G09500.1
																	AT1G73930.2
																	AT3G26932.1
																	AT3G14150.7
																	AT1G24240.1
																	AT2G16990.1
																	AT3G01680.1
																	AT1G10120.1
																	AT1G63470.1
																	AT3G01960.1
																	AT1G12020.1
																	AT4G39140.1
																	AT1G79640.4
																	AT5G28290.2
																	AT1G13930.1
																	AT2G33310.1
																	AT3G22425.1
																	AT3G55740.2
																	AT1G21610.2
																	AT4G08170.7
																	AT3G60520.2
																	AT3G49840.2
																	AT4G39190.1
																	AT3G43720.1
																	AT2G42540.2
																	AT3G50845.1
																	AT3G03850.1
																	AT5G18060.1
																	AT4G13040.3
																	AT3G60520.1
																	ATCG00520.1
																	AT5G48800.1
																	AT5G06610.1
																	AT5G60200.1
																	AT5G45760.2
																	AT4G14550.1
																	AT5G13800.3
																	AT4G34770.1
																	AT5G10760.1
																	AT5G48545.2
																	AT4G36280.1
																	AT1G73850.2
																	AT5G55900.2
																	AT5G18500.1
																	AT5G21950.7
																	AT1G04540.1
																	AT1G74810.3
																	AT5G36120.1
																	AT2G22810.1
																	AT3G17712.3
																	AT3G50780.1
																	AT1G61170.1
																	AT1G21540.1
																	AT1G58848.2
																	AT1G74300.1
																	AT2G28550.2
																	AT5G20640.1
																	AT3G60390.1
																	AT1G07490.1
																	AT2G47500.2
																	AT4G26070.2
																	AT2G40520.4
																	AT3G52560.4
																	AT5G06230.2
																	AT5G03050.1
																	AT4G37890.2
																	AT4G26555.3
																	AT4G00550.2
																	AT1G32070.3
																	AT5G16240.1
																	AT1G79500.4
																	AT2G27900.2
																	AT2G42190.3
																	AT2G04790.3
																	AT4G21585.4
																	AT1G09340.2
																	AT5G59400.2
																	AT4G17970.1
																	AT3G20080.3
																	AT3G29130.6
																	AT4G36270.1
																	AT3G58160.5
																	AT5G54260.2
																	AT2G38780.1
																	AT4G30830.2
																	AT1G26260.5
																	AT5G02190.1
																	AT2G30362.1
																	AT1G08845.2
																	AT3G14150.5
																	AT2G25850.5
																	AT3G66652.2
																	AT2G05790.1
																	AT3G59430.4
																	AT4G15540.1
																	AT1G21690.2
																	AT1G54390.2
																	AT5G61540.3
																	AT3G14340.1
																	AT4G36180.1
																	AT5G24260.1
																	AT3G01170.2
