# Supplementary material for: Control of white mold (Sclerotinia sclerotiorum) through plant-mediated RNA interference
Source: Sci Rep. 2023 Apr 20;13:6477. doi: 10.1038/s41598-023-33335-4 (PMC10119085; doi:10.1038/s41598-023-33335-4)
Supplement: Supplementary file 5 — Supplementary Information 5. [file 41598_2023_33335_MOESM5_ESM.xlsx]

## Sheet: Sheet1
GO TERM	Binding Motif	LOG10 P-VALUE
salicylic acid mediated signaling pathway	General-HSF-binding-motif	-3.0274
systemic acquired resistance, salicylic acid mediated signaling pathway	General-HSF-binding-motif	-3.32199
detection of biotic stimulus	AT5G06839-binding-motif	-3.72395
regulation of defense response	AT5G06839-binding-motif	-4.00601
systemic acquired resistance, salicylic acid mediated signaling pathway	AT5G06839-binding-motif	-4.38321
regulation of innate immune response	AT5G06839-binding-motif	-3.22441
nucleus	General-bZIP-binding-motif	-3.36256
response to water deprivation	General-bZIP-binding-motif	-3.45359
response to cold	General-bZIP-binding-motif	-3.79398
defense response, incompatible interaction	AT5G67450-binding-motif	-3.98734
response to water deprivation	General-BES-binding-motif	-3.34188
response to abscisic acid	General-BES-binding-motif	-3.1261
response to cold	General-CAMTA-binding-motif	-3.04426
protein targeting to membrane	AT1G24260-binding-motif	-3.05035
plasma membrane	AT1G65620-binding-motif	-3.08143
plasma membrane	At3g09600-binding-motif	-3.1389
N-terminal protein myristoylation	At1g52880-binding-motif	-3.13512
nucleus	At3g09600-binding-motif	-3.03097
nucleus	AT3G27010-binding-motif	-3.5301
nucleus	Circadian-clock-binding-motif	-4.00548
protein binding	AT3G20770-binding-motif	-3.70448
regulation of defense response	Circadian-clock-binding-motif	-3.67382
response to salt stress	At3g09600-binding-motif	-3.26971
response to other organism	At4g18770-binding-motif	-3.28349
response to wounding	AT1G08320-binding-motif	-3.30345
AT GENE ID	BINDING MOTIF
AT4G18880	General-HSF-binding-motif
AT1G67970	General-HSF-binding-motif
AT5G06839	AT5G06839-binding-motif
AT3G19290	General-bZIP-binding-motif
AT5G28770	General-bZIP-binding-motif
AT1G42990	General-bZIP-binding-motif
AT5G67450	AT5G67450-binding-motif
AT5G45300	General-BES-binding-motif
AT1G67910	General-CAMTA-binding-motif
