# Supplementary material for: Control of white mold (Sclerotinia sclerotiorum) through plant-mediated RNA interference
Source: Sci Rep. 2023 Apr 20;13:6477. doi: 10.1038/s41598-023-33335-4 (PMC10119085; doi:10.1038/s41598-023-33335-4)
Supplement: Supplementary file 6 — Supplementary Information 6. [file 41598_2023_33335_MOESM6_ESM.txt]

Geneid	WT_0dpi_A	WT_0dpi_B	WT_0dpi_C	WT_2dpi_A	WT_2dpi_B	WT_3dpi_A	WT_3dpi_B	WT_3dpi_C	1703_0dpi_A	1703_0dpi_B	1703_0dpi_C	1703_2dpi_A	1703_2dpi_B	1703_2dpi_C	1703_3dpi_A	1703_3dpi_B	1703_3dpi_C
AT1G01010.1	23.7	54.8	51	28.9	42.1	24.7	22.3	33.7	31.3	41.4	21.3	52.1	37.7	31.8	30.5	18.2	32.1
AT1G01020.1	49.8	90.4	64.8	123.5	81.4	45	156.3	98.9	40.9	51.2	130.3	50.4	56.4	23	57.1	105.8	103.7
AT1G01020.2	0	4	11.7	5.2	40.7	33.7	13.5	34.4	17.2	33.1	0	15.1	21.5	35.7	16.4	23.2	2.6
AT1G01020.3	0	23.9	0.5	0	0.2	0.3	2.1	0	11.9	1.9	0.1	26.6	0	24.8	18.2	2.4	28.7
AT1G01020.4	17.5	0	19.8	40.4	35.2	55.2	20.5	29	0.1	9.9	14.9	0	58.1	51.8	0	18	0
AT1G01020.5	115.2	42.3	16	68.3	59.7	0	0	1	26.9	0	72.4	37.8	39	0.2	18.5	12.9	11.4
AT1G01020.6	0	0	0	7.5	0	4.3	0	0	0	0	0	9.9	0	0	2.8	0	2.7
AT1G01030.1	0	22.3	38.1	15.7	37.2	34.1	34.4	0	21.9	24.2	40.9	0	27.5	29	42.6	12.7	43.1
AT1G01030.2	30.4	12.4	0	44	0	0	18.6	16.8	0	0	8.2	15.1	0	0	0.8	25.2	0
AT1G01040.1	463	404.7	279.3	293	253.5	287.3	336	399.2	207.8	335.8	325.5	350.6	250.4	287.3	278.6	370.6	267.4
AT1G01040.2	0	227.1	175.4	0	102.5	25.8	0	0	100.7	99.9	52.7	4.5	0.1	0	39.6	0.1	53.8
AT1G01050.1	567.8	533.2	572.1	424.1	434.2	732.3	720.9	466.6	768.2	649.6	777.6	559.3	500.7	563.7	562.6	572.8	481.2
AT1G01050.2	0	0	0	0	0	0	0	0	0	0	0	0	4.1	0	0	0	7
AT1G01060.1	120.7	463.2	235.8	57.5	18.3	289.5	200.5	0	0.1	0.1	444	0	0	0	31.8	0	19.4
AT1G01060.2	0	0	0	0	0	0	0	0	16.4	41	0	0	0	0	0	0	0
AT1G01060.3	0	4.2	0.8	0	0	0	5.6	0	0	11.5	0	0	0	0	0	0	0
AT1G01060.4	519.7	237.8	437.7	0.3	35.4	0.1	23.9	89.5	866.8	754.7	837.8	38.4	47.1	34.2	82.9	103	100.2
AT1G01060.5	0	0	0	0	0	0	0	0	0	0	0	0	0	0	2.6	0	0
AT1G01060.6	0	0	4.6	0	0	0	0	0	0	0	0	0	0	0	0	0	0
AT1G01060.7	42.3	12.4	39.6	0	0	0	0	0	51.3	43.7	0	0	0	0	16.3	0	0
AT1G01060.8	0	0	21.9	0	0	87.9	0	0	689.4	492.7	0	0	0	3.1	42.9	0	0
AT1G01070.1	17.5	31	23.7	17.4	37.3	6.8	15.5	5.5	23.9	20.4	10.6	9	5.2	0	0	5.6	0
AT1G01070.2	36.6	30.2	52.5	25	34.1	19.7	27.7	21.9	39.7	41.3	9	30.7	12.9	13.8	26.4	24.1	15.4
AT1G01080.1	26.8	48	44	14	69.7	96.1	121.3	1.9	193.9	17.8	0.1	36.7	55	21.9	31.9	78.2	86.7
AT1G01080.2	162.6	143.2	158.3	229	187.3	302.4	299.2	287.7	540.3	261.5	566.1	352.7	369.2	331.6	388.2	302.1	314.1
AT1G01080.3	47.2	50.7	34.6	105.9	48.2	108	70.3	70.6	75.7	77.5	188.5	54.8	85.4	96.9	114.4	72.2	65.8
AT1G01090.1	902.3	996	1019.2	1177.9	1042.6	1187.6	955.1	1057.5	1775.1	1446.7	1534	1435.3	1234.9	1293.1	1233.1	1530.6	1324.7
AT1G01100.1	560.9	357	317.5	1217.7	921.2	669.6	1271.4	1232.3	836.7	258.4	1306.2	931.3	898.8	1019.6	474.4	840.1	864.3
AT1G01100.2	34.1	118.9	121.3	382.4	302.9	212.6	215.6	86.2	116.6	16.5	203.5	43.8	116.5	56.7	49.4	81.9	99.3
AT1G01100.3	55.6	13.4	0	3.9	101.2	13.2	55.1	222.4	182.8	67	84.3	166.9	123.8	157.4	82.2	84.2	98.4
AT1G01100.4	0	0	0	0	0	0	0	0	0	0	85.7	0	0	0	0	0	0
AT1G01110.1	16.9	6.3	5.6	7.7	1.9	1.9	7	8.1	10.4	5	13.1	34.3	14.7	30.4	17.6	25.9	20.3
AT1G01110.2	0	1.1	8.1	0	0	0	0	6.6	0	8.3	0	0	5.7	0	0	0	0
AT1G01120.1	141.9	75.8	77.7	204.3	99.8	313	97.6	283.3	584.8	228.8	316	307.1	281.1	359.2	221.5	165.7	247.8
AT1G01130.1	6.8	3.7	0.8	3.9	2	3.8	2.8	5.3	1	3.1	4.9	6.9	2.4	4.1	5.3	7.7	4.3
AT1G01140.1	516.4	797.1	691.5	775.7	688.6	1058.7	651.3	493.3	716.5	894.1	523.2	1106.9	509	692.8	867.3	905.6	747.4
AT1G01140.2	587	561.3	484.6	518.4	550.5	415.3	973.1	1182	563.9	578.4	838.9	510.8	858.6	999.5	796	891.3	874.5
AT1G01140.3	0	0	4.5	11	0	0	0	14.1	41.3	0	0	0	0	23.5	20.4	0	12.2
AT1G01150.1	0	0	0	0	0	0	0	0	0	0	0	0	0	0	0	0	0
AT1G01150.2	0	0	0	0	0	0	0	0	0	0	0	0	0	0	0	0	0
AT1G01150.3	0	0	0	0	0	0	0	0	0	0	0	0	0	0	0	0	0
AT1G01160.1	303.4	276	234.4	251.1	268.1	192	245.8	249.9	152.5	225.6	208.7	267	221.2	155.3	192.9	239.3	259.1
AT1G01160.2	0	7.6	5.4	0	10.7	0	0	0	0	0	0	0	0	0	0	0	0
AT1G01170.1	705.8	513.3	421.6	692.3	504.3	644.6	1235.4	1015.9	627.6	587.2	1043.7	1001.9	1069.5	908.5	826.6	835.6	748.5
AT1G01170.2	58.7	75	60	14.8	51.3	0	122.3	27.6	26.6	0	0	25.3	57.2	0	6.1	94.1	94.6
AT1G01180.1	106.5	108.6	132.5	227.5	217.1	244.7	207.8	249.6	164.7	208.5	108.1	268.7	259.9	241.8	310	287.8	295.3
AT1G01190.1	3.4	1.8	0	0	0	0	0	1	4.1	3.1	14.7	6.9	2.3	2.7	5.9	1.4	3.7
AT1G01190.2	0	0	0	0	0	0	0	0.1	0.1	0	0	0	0	0.1	0	0	0
AT1G01200.1	3.4	2.7	3.8	0	0	0	0	1.1	8.3	5.5	13.1	0	0.8	2.8	0.6	0	0
AT1G01210.1	66.8	64	55.6	96.4	71.2	66.7	62.1	107.2	58.8	51.2	67.8	72.8	83.3	84.4	61.9	75.3	70.9
AT1G01210.2	0	0	0	0	0	0	0	0	0	0	0	0	0	0	0	0	0
AT1G01210.3	8.1	20.9	16.3	0	12.3	13	7	15	5.9	11	17.2	3.2	19.9	6.7	7.8	12.1	8.6
AT1G01220.1	0	0	0	0	67.7	0	0	0	0.2	100.2	0	0	0.1	0	0.1	0	0
AT1G01220.2	0	0	0	0	0	0	0	0	0	0	0	0	0	0	0	0	0
AT1G01220.3	0	0	0	0	0	0	0	0	0	0	0	0	0	0	0	0	0
AT1G01220.4	0	0	0	0	0	0	0	0	0	0.2	0	0	0	0	0	7.3	0
AT1G01220.5	0.5	0.2	71.3	0	0	0.1	0	0	0	0	0	0	0	0	0	0.1	0.2
AT1G01220.6	25.6	13.4	0	0	0.2	29.2	0	0	123.8	31.1	0	0	0	0	34.5	0	9.5
AT1G01220.7	219.3	350.7	172.8	109.9	107.6	137.7	160.3	179	249.1	215.8	337.2	116.4	179.2	136.7	118.7	136.7	142
AT1G01220.8	36.8	0	36.3	0	17.2	0	0	0	0	0	0	30.3	14.6	30.4	11.9	0	0
AT1G01225.1	6.8	7.3	12.9	0	2	1.9	1.4	2.1	28.1	12.5	36	5.5	6.3	9.7	2.3	10.1	3.7
AT1G01230.1	229.8	230.1	271.2	242.9	273.8	208.7	248.2	294.9	257.5	225.6	217.7	259.1	241.8	225.2	243.8	260.5	265.1
AT1G01240.1	646.5	592	623.8	220.6	460.7	237.9	496	511.9	178	411.6	77.2	220.1	186.7	89.7	268.5	321.5	403.3
AT1G01240.2	36.3	0	35.4	0	19.4	38.4	0.1	0	0	0	0	0	0	0	16.8	0	9
AT1G01240.3	0	132.7	106.3	19.2	41.6	0	14.2	0	66	74.9	17.2	129.7	41.3	61.1	43.2	25.4	0
AT1G01240.4	302.9	364	244.1	345.5	152.3	236.2	116.3	183.9	240.2	334	489	406	341	291.5	423.1	270.2	182
AT1G01240.5	242.8	141	120.6	54.8	141.6	79.3	41.3	45.6	100.6	136.7	92.7	39.3	70.1	106.1	79.4	17.4	96.7
AT1G01250.1	72.7	51.1	52.6	0	0	3.8	2.8	7.4	56.3	43.7	13.1	4.1	7.1	2.8	15.2	6.2	11.7
AT1G01260.1	0.1	55.8	58.7	153.6	187.7	102	0.1	0.1	56.9	36.6	0.1	139.2	245.2	259.6	178.8	82.2	49.5
AT1G01260.2	93.7	94.4	99	128.2	159.5	146.1	88.4	92.1	72.1	104.7	24.7	272	143.4	258.5	92.5	161.5	183.8
AT1G01260.3	56.6	0.4	6.1	42.1	0	0.4	92.8	205.9	0.2	0	55.4	0	0	0	0	0	11.4
AT1G01270.1	0	0	0	0	0	0	0	0	0	0	0	0	0	0	0	0	0
AT1G01280.1	0	0	0	0	0	0	0	0	0	0	0	0	0	0	0	0	0
AT1G01290.1	88.6	73.1	85.1	56	45.2	30.9	30.1	59.5	25.5	50.5	66	47.6	38.3	60.4	42.5	50.8	59.2
AT1G01290.2	117.6	168.8	151.8	111.7	131.9	130.4	142.8	122.7	100.6	130.6	73.1	95	101.5	86	94	98.7	83.8
AT1G01300.1	233.2	214.5	275.7	115.7	83.1	102.4	85.1	219.1	434.7	354.5	358.5	245.4	128	239	179.3	294.1	157.8
AT1G01305.1	0	0	0	0	0	0	0	0	0	0	0	0	0	0	0	0	0
AT1G01310.1	0	0	0	0	1	0	0	0	0	0	0	0	0.8	1.4	0	0	0
AT1G01320.1	0.8	18.1	1.2	1932.7	0.6	0.7	2246.6	6.9	11.9	498.2	341.5	267.8	407.6	1263.3	40.9	61.4	280.8
AT1G01320.2	0	0	0	0.2	0	0	214.9	110.8	0	34	0.1	0	0	0.1	0	0	0
AT1G01320.3	2410.5	3061.2	2484.3	956.9	2813.2	3677.8	488.9	1447.5	3585.2	2181.6	2742.8	1954.4	1760	760.5	3330.7	2336.6	2470.3
AT1G01335.1	0	0	0	0	0	0	0	0	0	0	0	0	0	0	0	0	0
AT1G01340.1	0	57.7	22.8	49.4	66.4	0	12.6	0	26.6	82.3	17.6	0	0	223.8	3.1	27	14.2
AT1G01340.2	123.3	61.9	116.6	131.8	167.4	144.1	47.3	83.2	66.2	91.8	28.2	124.7	180.5	0	130.5	41.5	106.1
AT1G01350.1	150.4	170.7	183.6	136.9	192.7	208.7	175.7	220.1	196	211.6	186.6	238.5	227.7	216.9	218	175.3	217
AT1G01355.1	9.9	15.5	0	0	0	0	0	0	0	0	0	0	0	2.8	0	0.7	3.5
AT1G01355.2	10.4	0	7.2	0	2.6	0	12.4	3.8	0	2	0	0	3.8	0	1.2	0.8	0
AT1G01355.3	0	0	4.2	3.8	8.2	7.6	7.2	5.7	1	6.5	3.3	4.1	4	0	1.2	0.9	5.1
AT1G01360.1	532.3	431.8	449.4	113.7	144.7	203	251	159	206.4	302.2	170.3	116.5	98.9	124.3	141.8	178.6	140.5
AT1G01370.1	0	0	0	0	0	0	0	0	3.3	0	0	0	0	4.4	0	0	0
AT1G01370.2	0	0	0	0	0	0	0	0	0	0	0	0	0	0	1.6	0	0
AT1G01370.3	0	0	0	0	0	0	0	0	0	0	0	0	0	0	0	0	0
AT1G01370.4	5.1	2.7	0.8	9.6	4.9	1.9	5.6	9.5	9.2	8.6	26.2	9.6	2.4	5.2	1.9	4.3	3.1
AT1G01380.1	0	4.6	0	0	0	0	0	2.1	0	2.3	0	0	0	0	0	0	0
AT1G01380.2	3.9	0	2.3	0	0	0	0	0	0	0	3.3	0	0	0	1.2	0	0
AT1G01380.3	1.2	0	1.6	0	1	0	0	0	3.1	0	0	0	0	0	0	0	0
AT1G01390.1	106.4	102.2	59.4	15.4	38.1	74	58.5	46.3	63.6	75.7	29.4	37	15.6	26.2	55.7	52.2	46.2
AT1G01390.2	0	0	0	0	0	0	0	0	0	0	0	0	10.3	0	0	0	0
AT1G01400.1	0	0	0	0	0	0	0	0	0	0	0	0	0	0	0.6	0	0
AT1G01410.1	0	0	0	0	0	0	0	0	0	0	0	0	0	0	0	0	0
AT1G01420.1	104.2	100.9	66.5	21	45.2	145.6	79.8	120.7	79.5	73	47.5	56.2	37.5	40.5	99.4	82	94.5
AT1G01420.2	58	78.1	77.4	86.9	66.3	97.2	118.2	85.8	12.2	36.3	47.4	0	22.9	16.1	27.2	19.5	25.7
AT1G01430.1	446.1	336.9	345.8	250.6	249.4	407.9	356.9	243.3	900.6	615.2	784.2	320.8	284.2	287.4	464.2	344.8	398.2
AT1G01440.1	109.8	125.1	195	142.7	144.7	148	106	166.4	129.3	177.2	103.1	163.1	169.6	175.5	219.2	170.5	171.4
AT1G01448.1	192.4	171.4	147.2	106	79.1	127.7	92.6	73.8	121.4	128.8	112.4	96.4	116.9	98.2	102.6	106.5	131.3
AT1G01448.2	10	28	18.6	0	18.9	8.3	34.2	7.4	0	16.5	24.8	23.9	30.4	0	24	16.9	4.6
AT1G01448.3	14.2	10.1	4.1	0	10.2	0	7.1	4	0	5.6	0	5.5	5.1	4.4	15.8	9.5	4.3
AT1G01450.1	6.4	6.8	6.9	0	1.4	8.1	0	1.2	2.7	1.4	1.9	10	3.8	2.4	2.3	0.7	2.8
AT1G01453.1	0	0	0	4.4	8.9	0	0	0	0	0	0	0	0	0	7	2.9	0
AT1G01453.2	0	0	1.5	5.2	2.8	1.9	7	0	0	0.8	0	0	0.8	1.4	0	0	3.1
AT1G01460.1	0	0	0	0	1	0	0	0	0	0	0	0	0	0	0	0	0
AT1G01470.1	194.3	253.8	352.7	208.2	347.2	233.3	234.2	719.4	212.6	199.1	42.6	309.8	275.6	403.4	424.3	482.3	309.4
AT1G01480.1	0	0	0	185.6	296.2	165	23.3	22.2	0	0	0	9.7	33.3	67.6	29.1	36.4	13
AT1G01480.2	0	0	3.8	151.8	141	0	32.5	20	0	0.8	3.3	49.3	79.8	29.1	44.8	0	23.4
AT1G01490.1	1096.2	1172.9	1574.5	1408.2	2568.4	2023	1518.7	961.5	928.8	1249.7	980	1534.6	1389.8	1085.2	1473.9	878.4	1477.6
AT1G01490.2	743.9	1153.1	709.3	2837.2	887.6	455.9	2328.6	1727.5	122	411.6	986.9	858	970	483.1	915.5	1655.4	1644.7
AT1G01490.3	246.7	219.8	327	279.3	367.1	258.6	214.4	116.7	142.7	226.6	171.2	275.1	222.2	143.5	141.8	155.8	151.5
AT1G01490.4	28.8	29.5	16.4	17.2	0	0	27.8	0.1	0	0	0	0	0	0	0	0	26.6
AT1G01500.1	300.8	300.4	305.5	480	461.6	535	428.1	531.9	258.5	223.3	203	433.2	482.8	444.9	434.9	429.6	454.9
AT1G01510.1	239.9	198.1	196.5	185.1	186.8	267.5	235.6	251.7	288.7	246.7	270.1	255	274.8	281.8	264.9	272	260.1
AT1G01520.1	24.8	20	4.8	0	4.8	22.8	16.6	0	7.9	0	18.9	0	0.7	0	7	3.3	11.6
AT1G01520.2	0	0	0	0	0	0	0	7.3	0	0	0	0	0	0	0	0	0
AT1G01520.3	0	0	0	0	3.9	0	0	4.3	5.6	0	7.3	0	0	0	0	2.4	2
AT1G01520.4	9	0	2.1	3.9	0	0	0	0	0	0	0	0	0	1.4	0	0	0
AT1G01520.5	0	0.1	0	0	0.1	0	0.1	0	0	19.5	0	5.5	0.1	0	0	0.1	0
AT1G01530.1	1.7	4.6	0	3.9	3.9	5.7	1.4	1.1	1	0.8	0	1.4	1.6	5.5	0.6	0.5	0.6
AT1G01540.1	110.2	73.9	200.2	18.4	27.5	59.4	22.1	66.6	256.7	148.5	166.3	143.2	82.5	23.4	96.4	73	73.9
AT1G01540.2	347.7	327.8	203.5	239.9	199.4	192.9	259.6	150.3	556.4	536.2	624.4	306.4	290.4	371.7	329.6	387.7	306.4
AT1G01550.1	1685	1265.5	1526.5	1932.5	1816.9	1774	1493.3	1901.1	1284.5	1523.4	756.3	1784.3	1839.8	1705.5	1830.6	1478.3	1731.1
AT1G01550.2	156.8	465.5	318.4	280.6	486.3	377.3	223.1	396	151.9	173.1	334	437.9	354.5	325.4	421.6	400.5	405.4
AT1G01560.1	0	0	0	0.1	0.2	2.5	0	0	0	0	0	0	34.7	0	0	0	0
AT1G01560.2	0	9.1	20.3	128.5	135.4	70	10.1	91.1	19.6	32	19.6	198.1	250.6	423.5	131.4	130.1	88.1
AT1G01560.3	6.8	0	0	7.7	4.2	44.6	9.4	66.7	0	0	0	46.2	65.2	70	55.7	23.1	10.8
AT1G01560.4	0	0	6.3	23.7	15.7	36.6	0	16	16.9	0	0	54.5	57.8	48	59.1	11.6	8.9
AT1G01570.1	3.4	1.8	2.4	0	1	0	0	6.3	5.2	6.2	3.3	2.7	0.8	8.3	0	4.4	3.7
AT1G01570.2	0	0	2.9	0	0	5.7	2.8	0	0	0	0	0	0	0	5.9	5.6	2.5
AT1G01580.1	15.2	21	19	9.6	8.8	1.9	16.7	12.6	8.3	12.5	13.1	5.5	7.1	5.5	4.7	3.5	4.9
AT1G01580.2	0	0	0	0	0	0	0	0	0	0	0	0	0	0	0	11.8	0
AT1G01590.1	15.2	3.7	5.3	0	0	5.7	7	2.1	6.3	8.6	3.3	0	2.4	1.4	2.3	3.4	1.2
AT1G01600.1	5.1	2.7	0.8	0	1	0	1.4	1.1	4.2	5.5	0	0	2.4	1.4	1.2	0	2.5
AT1G01610.1	185.9	154.3	107.4	202.4	205.4	533.1	455.9	325.5	461.8	331	309.4	208.4	342.3	239	397.9	251	411.8
AT1G01620.1	122.7	146.2	235.9	130.5	51	314.9	194.9	178.1	715.9	671.4	719	1043.7	690.4	607.3	626	773.3	661.9
AT1G01620.2	330.2	132.2	204.4	149.1	74.2	121.4	272.2	454.9	882.1	513.8	926.3	864.6	628.5	783.9	668	1173.1	620.8
AT1G01630.1	273.7	224.6	310.8	576.4	646.5	500.8	587	418.1	607.7	461.4	437.1	282.4	423.1	339.9	420.8	280.2	459.2
AT1G01640.1	0	0	24.3	0	31.2	0	23.7	0	0	0	13.1	0	0	16.6	0	16.8	13.6
AT1G01640.2	21.9	42.9	0.1	21.2	0.1	13.2	0	48.4	6.2	15.6	0	16.4	14.1	0	12.3	0	0
AT1G01650.1	214.5	194.3	340.2	1	247.4	204.8	236.7	0.6	177.4	194.2	0.9	308.4	274	205.4	192	294.3	319.8
AT1G01650.2	0	0	5.8	16.2	0	0	0	0	0	0	0	0	6.1	0	0	0	0
AT1G01650.3	12.3	0	0	0	14.6	0	0	0	0	10.3	0	0	0	0	0	3.9	0
AT1G01650.4	1.3	107.9	0.6	254.6	0.1	0	0.3	347	12.3	0	171	0.1	0.1	123.4	120.9	13	0.1
AT1G01660.1	0	0.1	0	7.7	0	0	2.1	8.4	0	0	11.4	0	6.3	2.8	0	0	0
AT1G01660.2	18.6	31.9	19	0	8.8	1.9	7.7	0	4.2	14.8	19.7	8.2	0	0	7.6	6.7	6.8
AT1G01670.1	0	5.2	4.2	0	5.5	0	0	10.1	5	4.5	0	0	4.6	0	0	4.6	0
AT1G01670.2	16.9	10.7	6.3	6.3	5	0	8.9	0	0	6.9	5.6	13.8	4.3	9.4	19.9	0	12.4
AT1G01670.3	1.7	24.2	16.1	13	8	15.2	6.5	18.4	8.5	15.1	28.8	16.4	13.1	7.2	0	14	12.8
AT1G01680.1	6.8	2.7	3	1.9	2.9	17.1	2.8	5.3	12.5	3.9	8.2	2.7	4.7	4.1	1.8	3.8	4.3
AT1G01690.1	0	0	0	0	0	0	0	0	0	0	0	0	0	0	0	0	0
AT1G01690.2	0	0	0	0	0	0	0	0	19.8	11.5	0	0	0	0	8.2	0	0
AT1G01690.3	16.9	30.1	25.1	1.9	5.9	7.6	7	7.4	0	16.5	8.2	6.8	6.3	5.5	0	7.2	3.1
AT1G01695.1	6.8	9.1	11.4	1.9	1	1.9	2.8	0	2.1	3.1	1.6	1.4	2.4	1.4	1.8	2.4	0
AT1G01700.1	7.3	0	0	0	8.9	0	4.4	0	0	0	0	0	3.1	0	0	0	0
AT1G01700.2	24.9	19.4	12.5	9.4	0	0	0	0	0	22.7	0	8.9	0	4.2	4.5	0	0
AT1G01700.3	0	21	10.3	2.9	0	2.9	0	4.6	3.5	4.5	0	2	7.1	0	0	1.7	0
AT1G01700.4	25	13.4	14.5	6.9	0	0.1	16.5	14.4	5.9	6.3	18	0	0	6.8	1.3	0	2.7
AT1G01700.5	8.6	0	6.9	0	7.7	2.7	0	0	0	0	0	0.1	0	0	0	5.9	2.8
AT1G01710.1	160.5	182.6	252.1	347	313	258	274.7	260.2	227.2	243.6	291.4	237.2	301.5	229.3	252.6	267.7	277.4
AT1G01715.1	9.6	12.5	8.4	16.7	10.8	0	18.1	3.1	0	4.7	8.2	8	4.7	0	1.7	5.6	4.3
AT1G01715.2	3.9	1.2	2.3	0.7	0	11.4	0	7.4	4.2	6.3	0	7.1	4.7	6.9	5.3	3.5	0
AT1G01720.1	260.2	321.4	257.5	593.8	522.3	425	468.5	998.5	147	253.7	153.9	414	301.5	386.8	481.2	683.9	588.7
AT1G01725.1	179.1	161.6	146.3	127.2	136.9	89.2	156.2	116.9	46.9	85.9	83.5	115.2	80.9	70.5	126.6	119.3	94.3
AT1G01730.1	473.1	379.8	353.4	339.3	363.8	256.1	312.3	312.8	165.7	284.2	162.1	252.2	223.7	223.8	259.6	234.2	265.7
AT1G01740.1	2.5	0	0.6	2.7	44	0	2	1.6	0	27.3	0	2.1	0.1	2.2	0	37.1	29.9
AT1G01740.2	0	32.6	20.9	0	31.7	73.4	0	6.8	25.3	47.9	9.4	9.2	29.9	55.7	27.7	22.2	27.5
AT1G01740.3	0	0	10.8	0	0	0	0	0	0	0	7.1	0	0	0	0	5.1	0
AT1G01740.4	66.5	40.8	21.7	75.8	33.4	37	58.1	91.9	0	0	0	47.4	23.2	26.2	34.6	0.3	0.2
AT1G01740.5	37.5	36.2	42	46.8	26.8	39.4	10.9	40.9	30.9	9.2	35.8	20.8	39.4	18.1	34.4	17.7	27.4
AT1G01750.1	2	2	2.6	4.8	1.3	0	3.2	4.1	0	6.1	2.2	3.8	2.1	3.6	3.8	6	4.3
AT1G01750.2	0	2.1	0	0	0	0	0	0	0	1.2	0	0	0	0	0	0	0
AT1G01760.1	0	3.1	9.6	0	9.8	0	2.2	0	0	14.1	13.1	0	0	13.8	0	0	0
AT1G01760.2	6.6	4.2	3.3	9.3	0	9.3	2	5.3	10.6	3.1	0	16.1	15.8	4.2	11.7	15.8	14.1
AT1G01760.3	0	0	0	0	0	0	0	0	0.1	0	0	0	0	0	0	0	0
AT1G01760.4	8.6	0	0	2.2	0	5.9	0	0	7	0	0	0	6.2	0	0	0	4.4
AT1G01770.1	162.2	210	214	408.7	370.7	265.6	301.2	185.4	160.5	226.4	214.5	261.8	271.6	225.2	299.5	247.6	297.1
AT1G01780.1	180.8	277.5	221.7	570.6	324.7	203	429.4	248.6	92.8	144.4	232.5	216.6	316.4	197.6	296.5	325.2	306.4
AT1G01790.1	0.6	0.2	0.3	0.7	0.3	329.1	0.5	0.4	1711.6	714.9	324.2	0.5	0.3	0.5	0.2	0.2	0.2
AT1G01790.2	842.6	759.4	801.1	155.5	165.9	181.2	321.6	339.8	1	703.7	890.5	483.4	396.2	427.8	792.1	638.7	547.8
AT1G01800.1	200.7	271.1	378.2	361.2	458.5	486	261.5	351	364	581.4	176.2	364.9	361.4	600.7	443.3	403.2	412.6
AT1G01800.2	409.4	241.1	209.1	421.5	263.2	187.5	596	478.9	382.3	172.8	467.2	316.4	334.2	193.7	242.4	433	308
AT1G01810.1	3.4	3.7	1.5	9.6	3.9	3.8	13.9	7.4	0	1.6	1.6	1.4	1.6	0	1.2	5.3	1.8
AT1G01820.1	780.7	720.3	740.4	1453.6	1457.2	1221.7	1141.9	1261.8	340.9	578.5	404.4	1137.8	1263.2	1102.5	950.6	992.8	1077.5
AT1G01830.1	391	624.8	546.4	241	250.9	260.6	217.6	359.1	353.7	269.1	284.6	149.4	132.4	140.9	235	154.2	240.7
AT1G01830.2	30.2	36.1	58.1	0	20.7	43	11	8.5	0	56.1	26.4	0	0	0	0	0	0
AT1G01830.3	82.3	0.1	28.5	0	6.2	0	0	0	88.3	120.6	0	0	22.3	0	0	0	16.3
AT1G01840.1	13.2	4.3	4.5	3.1	0	4.9	8.7	7.5	14.3	6.3	15.9	2.8	5.5	8.8	7.4	5.2	9.6
AT1G01860.1	128.8	152.1	112.7	86.9	74.1	78.5	116.9	84.1	122.2	100.5	97.8	90.8	87	90.1	102.9	117.6	110.2
AT1G01860.2	0	0	0	0	0	0	0	0	0	0	0	0	0	0	0	0	0
AT1G01860.3	0	0	11.5	0	8.9	0	6.9	0	10.3	10.1	0	9.2	7	0	6.8	7.3	7.7
AT1G01860.4	0	4.3	0	6.5	0.1	0	0	0	0	0	7.4	0	0.2	3.4	1.2	0	0
AT1G01860.5	0	0	0	0	0	0	0	0	0	1.4	0	0	0	0	0	0	0
AT1G01870.1	0	0	0	0	0	0	0	0	0	0	0	0	0	0	0	0	0
AT1G01880.1	0	0	0	0	0	0	0	0	0	0	0	0	0	0	4.9	0	0
AT1G01880.2	0	5.6	0	0	5	0	0	0	0	4.3	0	0	0	0	0	2.5	3.2
AT1G01880.3	0	0	0	0	0	0	0	0	0	0	0	0	0	0	0	0	0
AT1G01880.4	10.1	7.2	7.6	5.8	2.8	5.7	5.6	6.3	2.1	4.3	6.5	11	7.1	5.5	0.3	7.6	3.6
AT1G01890.1	0	0	0	0	0	0	0	0	0	0	0	0	0	0	0	0	0
AT1G01900.1	8	1.4	3.5	1.9	0	0	1.4	1.1	30.2	15.1	42.6	2.2	1.3	2.2	3.7	3.1	4.3
AT1G01910.1	18.6	10.6	31.7	32.7	6.5	28.4	13.4	17.8	70.6	105.7	7.2	0	0	0	49.3	23.9	0
AT1G01910.2	49.8	42.2	2.3	0.2	120.6	58.8	32.7	0.1	34.5	0	22.9	0	49.2	0	81.2	0	9.1
AT1G01910.3	18	20.1	102.3	138.4	73.2	111	124.9	55.2	136.1	61.3	94.4	149.6	77.6	83	59.9	100.1	111.3
AT1G01910.4	43.3	38.9	37.6	30.3	30.2	40.1	14.5	48	31.5	15.8	15.3	0	18.3	8.5	14	15.3	28.7
AT1G01910.5	254	205.9	155.9	241.8	202.8	167.6	165.9	215.8	100.4	156.9	172.9	190.3	169	197.3	92.8	191.1	169.6
AT1G01920.1	37.6	0	0	0	0	11.4	38.1	0	0	7.8	0.2	0	0	22.4	1.6	8.1	0.1
AT1G01920.2	0	0	0	0	0	0	0	0	0	0.3	9.2	0	0	0	0.1	0	0
AT1G01920.3	0	11.4	13.5	39.9	28.4	13.5	20.7	20	0	14.8	21.4	23.5	29.6	52	9.6	16.8	14
AT1G01920.4	18.4	39.6	56.7	51.5	63.7	17.1	24.8	50.6	35.4	21.4	25.8	60.4	62.7	0	36.1	36.1	54.4
AT1G01920.5	14.9	13.7	4.5	14.6	11.6	14.9	0	0	0	4.8	5.6	18.9	3.5	14	0	4.6	0
AT1G01930.1	98	61.2	65.5	86.8	87	117.6	93.4	49.5	102.2	76.5	75.3	100.1	90.3	98.1	92.6	84.8	96.8
AT1G01940.1	121.7	124.2	102.1	221.7	169.2	151.8	225.9	150.6	65.7	103.8	88.4	153.5	169.6	193.4	117.8	135.5	153.5
AT1G01950.1	59.3	162.5	130.2	36.6	73.3	92.8	35.7	165.1	157.4	179.6	84.3	179.6	117	0	170.5	231.3	152.2
AT1G01950.2	1.3	0	0	0.1	0	7.8	60.5	0.3	0	0	58.1	0	0	140.9	0.1	0.5	0
AT1G01950.3	59.3	0	0	36.6	0	0	0	0	0	0	0	0	0	0	0	0	0
AT1G01950.4	0	0	0	0	0	0	0	0	0	0	0	0	0	0	0	0	0
AT1G01960.1	620.1	635.4	661.9	622.7	691.5	842.3	606.5	472.9	703.6	763.6	425.7	660.8	722.3	645.2	675.7	538.3	640.5
AT1G01970.1	131.8	120.5	124.2	82.9	79.2	113.8	128.3	135.9	242.9	178.8	340.5	124.8	115.4	135.4	148.3	150.4	122.7
AT1G01980.1	0	0	0	0	0	0	0	0	0	0	0	1.4	0	1.4	0	0	0.6
AT1G01990.1	319.4	288.5	265.1	379.8	285.6	275.1	291.4	284.4	183.5	225.6	240.7	324.9	319.5	297	310.6	313.7	329.8
AT1G02000.1	59.1	77.6	64.7	102.2	94.9	96.8	66.9	61.1	113.6	113.2	83.5	43.9	64.4	78.7	100.8	79.5	82
AT1G02010.1	8.4	0	0	0	15.5	28.5	0	0	0.3	0	0	0	0	0	14.6	0	8.8
AT1G02010.2	0	0	0	0	0	0	0	0	0	0	0	0	0	0	0	0	0
AT1G02010.3	8.8	27.4	30.5	18.7	15.2	0	13.7	18.3	17.4	24.5	10.4	0	0	20.1	11	7.1	10.1
AT1G02010.4	0	0	3.7	0	3	0.5	3.2	0	0	0	0	30.5	1.5	0	0	0	0
AT1G02010.5	10.6	0	0	0	0	0.9	6	0	21.9	0	0	0.1	21.9	28.5	13.7	0	5.3
AT1G02010.6	95.6	144.2	111.4	73.9	40.7	32.8	46.8	42.8	54.3	87.2	123.8	42.1	47.3	2.5	34.5	80.6	57.2
AT1G02020.1	87.6	110.6	135.7	100.2	102.8	143	131.1	113.7	193.3	197.2	131.7	143	136.5	123.6	135.6	122.8	118.1
AT1G02020.2	0	21.7	10.2	0	0	0	0	0	0	6.1	0	9.2	6.4	9	4.3	4.4	6.5
AT1G02020.3	8.7	25.6	23.2	0	22.4	20.2	0	0	8.9	2.9	30.4	0	0	0	16	13.1	4.2
AT1G02030.1	1.7	3.7	0.8	1.9	2	0	0	1.1	0	0.8	1.6	0	0	1.4	1.2	0	4.9
AT1G02040.1	0	0	0	0	0	0	0	0	0	0	0	0	0	0	0	0	0
AT1G02050.1	33.8	62.1	44.9	63.6	47.9	34.1	48.8	61.1	27.1	39.8	55.7	80.9	82.4	74.6	45.1	72.3	61
AT1G02060.1	10.1	18.3	23.6	9.6	19.6	36	16.7	22.1	28.1	14.1	9.8	34.3	31.4	27.6	30.5	33	32.1
AT1G02065.1	0	0	0	3.9	0	0	0	0	0	0	0	0	0	0	0	0	0
AT1G02065.2	0	0	0	0	0	0	0	0	0	0.8	0	0	0	0	0	0	0
AT1G02067.1	0	0	0	0	0	0	0	0	0	0	0	0	0	0	0	0.5	0
AT1G02070.1	3.4	1.8	0.8	0	2	0	0	0	0	1.6	0	0	0	0	0	0	0
AT1G02080.1	746.1	759.3	649.8	420.5	893.7	997.6	561.6	429.2	376.8	526.5	496.9	590.3	376.6	653.3	479.3	552.1	590.5
AT1G02080.2	0	0	0.1	0.1	0	0	93.1	0	200.3	0.1	0	0	0	0	44	37.3	0
AT1G02080.3	0.8	199.2	290.9	427.6	0.2	0.3	0.6	0.5	224.5	345.5	0.8	0.6	177.6	0.2	303.6	0.2	135.7
AT1G02090.1	83	105	107.7	101.6	81.4	80.1	65.8	98.5	100.9	99.2	75.6	48.7	65.6	79	68.2	74.1	78.5
AT1G02090.2	35.7	20.6	23.6	22.9	25	26.6	38	13.6	43.6	22.1	34.7	23.8	28.3	15.8	27.1	30.1	35.4
AT1G02090.3	45.2	49.7	45.4	52.9	60.8	43.1	42.6	50.2	26.4	40.3	76.3	41.3	44.3	24	35.5	31.8	30.9
AT1G02100.1	194.2	200.6	190.8	240.5	167.4	155.4	169.1	406.3	115.9	163.5	125.8	265.3	225.5	247.7	187.2	239.8	201.8
AT1G02100.2	0	0	4.4	0	0	0	14	30.2	0	9.2	0	0	6.8	0	0	20.6	0
AT1G02100.3	201.2	196.5	211.5	185.6	255.1	199.3	200.3	303.9	70.7	137.3	103.4	218.7	201.1	184.7	141.6	264	225.3
AT1G02110.1	118.3	153.4	116.5	88.7	58.7	91.1	104.6	75.8	197	169.4	186.6	141.2	113.8	96.7	111.4	127.4	130.1
AT1G02120.1	577.3	693	743	506.6	656.7	746.4	519.9	757.5	623.1	752.9	528.2	596.9	524.1	478	552.2	522.9	640
AT1G02120.2	21.9	106.1	39.3	90.9	46.3	27.6	72.7	69.9	34.6	81.4	125	81.7	91.4	72.9	71.7	60.5	98.5
AT1G02120.3	31.1	61.7	37.3	0.1	25.6	0	0	13.1	0	14.3	0	0	13.3	27.9	14.9	28.1	11.7
AT1G02130.1	358.2	357	317.6	356.6	315.9	390.8	345.8	240.1	363.8	419.3	291.4	289.3	283.4	298.4	358.7	332.9	285.4
AT1G02140.1	569.5	459.2	504.3	694	702.2	565.3	690.2	797.3	578.5	460.6	595.9	578.5	631.2	603.7	516.9	590	581.9
AT1G02145.1	0.1	0.3	0.5	0	1	0.1	0.1	183.1	0	0	63.9	0.1	82.5	0.1	0.1	0	27
AT1G02145.2	0	0	0	0	0	0	0	0	0	0	0	4.4	0	0	0	0	14.4
AT1G02145.3	177.7	277.9	256.9	198.6	111.5	102.9	175.6	0.2	168.8	168.6	158.2	129.6	70.4	175.4	182.2	174	148.8
AT1G02145.4	63.8	19.5	0	0	66.5	43.1	0	0	0	21.1	38.3	57.9	36.3	0	0	9.4	0.3
AT1G02150.1	356.5	449.2	372.5	582.2	518.3	620.4	589.8	553	1041.3	510.6	1173.8	748.5	727.8	675.6	635.9	689.7	672.5
AT1G02160.1	255.1	212.7	142.4	176.5	162.7	95.7	175.8	207.4	133.3	90.5	181.3	159.4	165.8	168.9	132.8	210.7	193
AT1G02160.2	35.6	17.3	22.2	24	17.2	12.4	30.6	35.9	12.6	24.3	43	36.7	29.7	19	24.8	22.6	21.5
AT1G02170.1	160.5	173.5	195	472.3	365.8	303.5	231.5	342.3	226.2	274.8	160.4	315.3	419.2	418.6	359.8	332.9	337.2
AT1G02180.1	25.3	8.2	12.2	7.7	3.9	0	1.4	3.2	60.5	27.3	54	5.5	2.4	6.9	5.9	6.7	8.6
AT1G02190.1	0	0	0	0	0	0	0	0	0	0	0	0	0	0	0	0	0
AT1G02190.2	0	0	0	0	0	0	0	0	0	0	0	0	0	0	0	0	0
AT1G02205.1	0	0	0	0	0	0	0	0	35.4	15.6	213.8	0	0	0	13.2	2.9	2.5
AT1G02205.2	0	0	0	0	0	0	0	0	0	0	36.5	0	0	0	0	0	0
AT1G02205.3	1.7	0	0.8	0	0	0	0	0	0	0	0	0	0	2.8	0.3	0	0
AT1G02205.4	0	0	0	0	0	0	0	0	0	0	0.1	0	0	0	0	0	0
AT1G02205.5	0	0	0	0	0	0	0	1.1	0	0	0	0	0	0	0	0	0
AT1G02210.1	0	0	0	0	0	0	0	0	0	0	0	0	0	0	0	0	0
AT1G02220.1	38.9	45.6	48.8	1548	1546.2	466.7	515.9	184.3	32.3	67.1	40.9	196	293.6	274.9	334.6	175.8	248.4
AT1G02230.1	1.7	6.4	1.5	32.8	44	15.2	22.3	31.6	11.5	0	4.9	26	28.3	15.2	22.3	19.2	28.4
AT1G02250.1	0	0.9	0	1.9	0	0	0	2.1	1	0.8	0	1.4	1.6	0	3.5	1	1.8
AT1G02260.1	293.3	126.7	296.4	253.7	311.9	240.6	179.3	227.5	98.9	177.1	108.9	174.3	279.5	248.9	193.1	199.6	143.3
AT1G02260.2	43	316	68.5	41.3	43.1	40.2	35.4	0	64.7	105.5	84.2	101.3	37.7	35.7	61.3	11.6	125.5
AT1G02270.1	466.4	425.1	371	215.9	234.7	233.3	249.6	280.1	309.6	306.8	301.2	202.7	222.2	231.5	292.4	277.8	265.7
AT1G02270.2	0	21.4	0	0	0	0	0	0	0	0	0	18	0	29.6	0	0	0
AT1G02280.1	39.4	72.5	54.1	46.4	161.6	181.6	120.7	52.9	229.7	39.1	328.2	112.3	82.8	173	58.7	46	46
AT1G02280.2	251.3	207.7	184.3	227.3	125	279.4	294.8	331.6	362.3	228.7	549.3	238.6	334.9	222.1	279.4	331.4	309.1
AT1G02290.1	76	92.2	73.9	30.8	33.3	58.8	50.2	54.8	64.6	60.1	57.3	43.9	40.8	23.5	44.5	45	46.2
AT1G02300.1	686.1	778.7	611.7	341.2	317.9	218.2	372.3	300.2	253.3	410.7	504.2	400.3	384.7	298.4	365.7	398.5	340.3
AT1G02305.1	801	883.7	925.5	1555.8	1587.3	1322.3	1356.7	943.7	843.3	1021.2	741.6	932.2	851.8	804.1	1295.2	952.6	885.8
AT1G02310.1	1.7	0	0	44.2	48.8	22.8	19.5	1	1	0.8	1.6	0	1.5	0	31	2.4	5.5
AT1G02310.2	0	0	0	0	0	0	0	0	0	0	0	0	0	0	0	0	0
AT1G02320.1	0	0	0	0	0	0	0	0	0	0	0	0	0	0	0	0	0
AT1G02330.1	140.3	191.7	186.6	212.1	245.5	182.1	147.8	183.3	166.8	170.2	178.4	156.3	164.9	154.7	162.3	132.2	163.4
AT1G02335.1	8.4	0.9	1.5	3.9	0	0	0	3.2	5.2	3.9	8.2	1.4	3.9	9.7	2.9	1	0.6
AT1G02340.1	8.4	6.4	20.6	3.9	1	13.3	5.6	4.7	4.2	14.1	0	68.5	28.3	15.2	16.4	10.5	35.8
AT1G02340.2	0	0	0	0	0	0	0	18.4	0	0	0	0	0	0	0	0	0
AT1G02350.1	20.3	6.4	10.7	9.6	10.8	5.7	8.4	20	11.5	16.4	29.5	8.2	10.2	18	14.1	15.8	16
AT1G02360.1	10.1	3.6	9.1	25	31.3	9.5	8.4	71.6	18.8	25	9.8	90.5	87.1	117.4	108.4	74.7	46.8
AT1G02360.2	0	0	0	0	0	0	0	0	0	0	0	0	0	0	0	0	0
AT1G02360.3	0	0	0	0	0	0	0	0	0	0	0	0	0	0	0	0	0
AT1G02370.1	33.8	52	57.1	90.6	94.9	91.1	69.7	71.6	20.8	21.1	14.7	58.9	79.3	67.7	34.6	41.7	56.1
AT1G02380.1	3.4	2.7	2.3	23.1	21.5	0	8.4	2.1	29.2	7.8	11.5	5.5	7.1	1.4	7.6	7.7	9.9
AT1G02390.1	10.1	10	7.6	86.8	83.1	47.4	37.6	43.2	8.3	3.1	3.3	1.4	11.8	15.2	30.5	13.9	6.2
AT1G02400.1	3.4	9.1	25.1	216.2	196.4	98.6	40.6	131.2	13.5	21.9	1.6	283.7	226.2	375.8	184.3	163.9	147.5
AT1G02400.2	0	0	0	38.2	10.9	0	9.6	20.5	0	0	0	96	62.7	62.1	24.9	46.3	41.7
AT1G02405.1	0	4.6	6.1	28.9	18.6	7.6	15.3	28.4	1	3.9	0	12.3	14.1	13.8	16.4	11.5	11.1
AT1G02410.1	150.3	188.5	198.6	333.9	264.7	207.5	223.1	109.5	192.8	224.7	190.6	126.4	181.4	191.7	232.9	117.3	214
AT1G02410.2	0	6.6	10.1	13	13	13.8	0	0	0	4.9	10.7	0	5.4	34.9	12	0	4.2
AT1G02410.3	0.1	0.3	0	0.1	0	0.7	0	0	0	0	0	73.8	0	0	0	69	0
AT1G02420.1	2.5	2.8	5.6	0	6.1	10.3	0	3.1	4	13.8	2.4	5.2	1.2	9.2	5.7	0.8	2
AT1G02430.1	0	0	4	0	1.8	0	0	2	1.6	4.4	0	0	3.2	2.4	0	5.4	2.9
AT1G02430.2	1.7	0.9	0	0	0	2.1	0	0	0	0	2.3	4.9	0.1	0	3.8	0	0
AT1G02440.1	0	0	0	0	1	0	0	1.5	0	0.8	0	2.7	1.4	0	0	1	0.6
AT1G02440.2	1.7	0.9	1.5	0	3.9	0	4.2	2.7	1	1.6	0	1.4	2.5	0	0.6	0	2.5
AT1G02450.1	1.7	0	9.9	3.9	5.9	0	2.8	6.3	20.8	6.2	4.9	8.2	17.3	13.8	5.3	4.8	6.2
AT1G02460.1	20.3	19.2	9.1	25.1	23.5	9.5	16.7	16.9	1	3.1	6.5	6.9	7.1	6.9	7	4.3	3.1
AT1G02470.1	70	161.6	214.9	642	432.9	129	172.9	58.6	8.3	44.7	13.1	44.7	69.9	114.7	311.4	92.9	88.8
AT1G02470.2	2.7	0	5.2	0	2.4	0	0	2.5	0	2.2	0	3.3	0	0	5.6	0	0
AT1G02475.1	598.2	562.4	588.8	449.2	444	561.5	495	476.1	537.9	608.2	337.2	378.4	431.8	393.7	655.8	485.6	482
AT1G02480.1	0	0	0	0	0	0	0	0	0	0	0	0	0	0	0	0	0
AT1G02490.1	0	0	0	0	0	0	0	0	1	0.8	1.6	0	0	0	0	0	0
AT1G02500.1	292.3	639.2	533	345.8	970.1	771.4	339.7	326.2	711	814.4	343.1	834.9	513.5	763.4	642.1	396.9	399.3
AT1G02500.2	2168	2470.3	2064.5	3363.3	2734.6	2421.4	2540.9	3163.2	1757.3	2333.6	1893.2	2858.2	3265	2845.2	2594.7	3552.3	3180.2
AT1G02510.1	0	0	0	0	0	0	0	0	0	0	0	0	0	0	0	0	0
AT1G02520.1	0	0	0	0	1.9	0	0	0	0	0	0	0	0	0	0	6.2	0
AT1G02520.2	0	0	0	0	2	0	0	0	0	0	0	0	0	0	0	0	0
AT1G02520.3	0	0.9	0.8	0	0	13.3	8.4	5.3	0	0	0	1.4	4.7	6.9	1.8	0	4.9
AT1G02530.1	0	0	0	0	0	0	0	0	0	0	0	0	1.6	1.4	0	0	0
AT1G02530.2	0	0	0	0	0	0	0	0	0	1.6	0	0	0	0	0	0	0
AT1G02540.1	0	0	0	0	0	0	0	0	0	0	0	0	0	0	0	0	0
AT1G02550.1	0	0	0	0	0	0	0	0	0	0	0	0	0	0	0	0	0
AT1G02560.1	3883.1	4371.1	4629	2384.7	2773.7	2614.2	2316	2165.5	3004.1	3463.4	2858.4	2226.3	2145.6	2146.9	2772.1	2269.6	2473.1
AT1G02570.1	0	4.6	0	1.9	1	0	0	0	0	1.6	0	0	0	0	0	0	0
AT1G02575.1	0	0	0	0	0	0	0	0	0	0	0	0	0	0	0	0	0
AT1G02580.1	0	0	0	13.5	29.3	5.7	2.8	5.3	0	0	0	6.9	10.2	4.1	1.2	3.4	4.9
AT1G02580.2	0	0	0	0	0	0	0	0	1	0.8	0	0	0	0	0	0	0
AT1G02590.1	0	0	0	0	0	0	0	0	0	0	0	0	0	0	0	0	0
AT1G02600.1	0	0	0	0	0	0	0	0	0	0	0	0	0	0	0	0	0
AT1G02610.1	62.7	108.8	140.6	325.6	292.5	538.2	496.4	143.7	29.1	83.2	39.6	278.9	327.1	206	466	399.7	486.8
AT1G02610.2	15.4	18.3	33.2	121	118.3	177.9	206.8	21.1	19.3	39.8	6	36.5	37.9	16.4	47.3	49.6	41
AT1G02610.3	40.2	35.4	8.2	120.2	38.1	20	217.1	77.5	17.3	5.8	16.6	27.3	25.9	0	37.6	50.7	30
AT1G02620.1	0	2.7	8.4	11.6	16.6	47.4	37.6	24.9	4.2	7.8	3.3	63.6	51.5	22.1	27.1	57	45.5
AT1G02630.1	0	0	0	0	0	0	0	0	0	0	1.6	2.7	0	0	0	0	0
AT1G02630.2	0	0	0	0	0	0	0	0	0	0	0	0	0.8	0	0	0.5	0
AT1G02640.1	25.3	10	22.9	15.4	9.8	43.6	61.3	93.7	35.4	36.7	50.8	85	73.8	103.6	85.6	187.7	153.5
AT1G02650.1	1.7	0	0	1.9	0	3.8	4.2	5.3	1	2.3	4.9	6.9	0.1	5.5	14.6	0.3	11.1
AT1G02650.2	0	0	0	0	0	0	0	0	0	0	0	0	13.2	0	0	17.4	0
AT1G02660.1	40.6	41.1	78.5	620.8	675.8	686.8	524.3	458.2	101.1	88.2	32.7	684.1	565.2	704.6	903.7	1094.8	574.5
AT1G02670.1	0	0	0	0	0	0	2.4	0	0	0	6.8	0	0	0	0	0	0
AT1G02670.2	0	0	0	0	0	0	0	0	0	0	0	0	0	0	5	0	0
AT1G02670.3	0	0	0	0	0	0	0	0	0	0	0	0	0	0	0.9	0	0
AT1G02670.4	0	0	0	0	0	0	0	0	0	0	0	0	0	0	0	0	0
AT1G02670.5	8.4	0	0	13.5	7.1	0	8.8	0	0	0	3.1	12.3	14.1	19.3	0	3.6	0
AT1G02670.6	0	5.9	4.9	0	3.8	7.6	0	10.5	5.7	6.2	0	0	0	0	0	3.8	8.6
AT1G02670.7	0	0.4	0.4	0	5.7	0	0	0	0.6	0	0	0	0	0	1.7	0.2	0
AT1G02680.1	170.7	127.8	109.7	117.6	103.7	79.7	153.4	134.8	67.8	108.5	119.5	163.1	130.3	120.2	111.4	131.2	134.4
AT1G02690.1	0	0	0	19.3	16.9	0	12.3	0	18.3	7	0	0	7	12.4	0	5.8	0
AT1G02690.2	16.9	11.9	16	0	6.5	34.1	25.4	41.1	6.7	11.7	31.1	27.4	11	16.6	19.3	16.2	22.8
AT1G02700.1	18.6	6.4	9.1	7.7	5.9	7.6	1.4	5.3	14.6	13.3	8.2	5.5	8.6	8.3	4.1	2.9	3.7
AT1G02705.1	3.4	2	0	1.9	0	1.9	0	0	10.4	10.1	0	4.1	0	0	2.8	1.1	0
AT1G02710.1	0	0.7	2.3	0	1	0	0	1.1	0	0	4.9	0	3.9	1.4	0.2	1.3	2.5
AT1G02720.1	49	20.9	29.7	21.8	18.6	19	20.9	27.4	119.6	47.5	113	37	22.8	38.7	35.7	31.7	31.4
AT1G02720.2	0	1.9	0	7.1	0	0	0	0	3.4	3.2	0	0	0	0	0	3.2	0
AT1G02730.1	11.8	7.3	15.2	0	2	5.7	13.9	5.3	78.2	28.9	85.1	6.9	6.3	5.5	7.6	10.1	1.2
AT1G02740.1	155.5	173.5	160	71.3	86.1	83.5	110.2	116.9	68.8	94.5	83.5	90.5	114.6	163	104.9	104.4	102.3
AT1G02750.1	69.4	55.8	58.2	105.1	105.8	106.1	128.4	56.3	45.8	58.5	52.7	75.7	80.2	89.3	73.4	70.4	86
AT1G02750.2	74.3	70.2	43.9	6.7	21.3	41.9	37.5	59.5	33.4	71.1	38.9	77.8	66.6	51.6	70.2	74.3	63.8
AT1G02760.1	0	0	0	0	0	0	0	0	0	0	0	0	0	0	0	0	0
AT1G02770.1	5.1	6.4	6.9	3.9	29.3	34.1	34.9	19	3.1	1.6	0	5.5	6.3	2.8	10	6.2	10.5
AT1G02780.1	2191.6	1990.2	1697.9	5303.4	4407.9	3496.4	4729.5	4570	3467.9	1538.1	3896.4	3253.1	3674.9	3814.4	2235.2	2990.9	3275.1
AT1G02790.1	0	0.9	0	0	0	0	0	0	0	0	0	1.4	0.8	1.4	0	0	0
AT1G02800.1	0	0	0	0	0	0	0	0	0	0	3.3	0	0.8	1.4	0	1.4	0
AT1G02810.1	3.4	0	2.3	0	1	0	0	0	3.1	2.3	0	0	0	0	2.3	1	0.6
AT1G02813.1	0	0	0	0	0	0	0	0	0	0	0	0	0	0	0	0	0
AT1G02816.1	160.5	88.6	130.3	225.6	260.2	178.3	214.7	161.1	120.9	178.8	142.4	128.9	160.2	172.7	233.8	165.2	168.9
AT1G02820.1	32.1	23.7	22.1	0	2.9	17.1	33.5	12.6	81.3	31.2	62.2	24.7	22.8	20.7	112.5	52.7	80.8
AT1G02830.1	0	0	0.8	0	0	0	0	0	0	0	0	0	0	0	0	0	0
AT1G02840.1	246.8	288	199.8	326.1	298	326.1	361.5	327.6	257.8	262.5	269.7	405.9	370.7	326.5	260	356.7	340.2
AT1G02840.2	202.8	167.2	208.5	347.2	344.8	203.8	444	281.9	179	254.6	186.4	206.4	324.2	271.1	298.6	377.3	344.9
AT1G02840.3	0	0	31.7	33.9	37.8	18.3	28	7.9	0	20.3	0	13.1	11.5	13.5	9.2	18.6	31.2
AT1G02840.4	0	0	0	0	0	0	0	0	0	0	0	0	0	0	0	0	0
AT1G02840.5	228	291.6	239.5	314.6	126.3	203	159.2	205.1	99	112.9	331.4	364.4	270.2	267.5	140.1	313	199.1
AT1G02850.1	115.2	236.5	125.2	308.2	354.6	278.2	170.8	311.5	11.9	99.7	39	48.4	93.6	120.6	106.1	90	131.1
AT1G02850.2	0	0	23.2	21.6	0	25.6	22.9	0	25.1	0	0	0	0	80.8	19	32.9	0
AT1G02850.3	295.8	298.3	177.1	163.4	143.6	33.5	144.5	100.7	17.8	108.1	8.5	107.7	60.6	70	56.3	54.6	117.5
AT1G02850.4	21.5	41.7	11.2	115.6	34.9	60.4	0	17.9	27.5	65.8	0	17.4	71.4	0.6	57.9	109.8	23.7
AT1G02850.5	272.1	414.1	386.1	384.1	334.4	152.4	301.8	93.3	0	84.8	0	143.2	75.2	0.1	50.9	100.2	152.5
AT1G02860.1	92.9	102.2	148.2	188.2	243.5	235.2	192.4	211.7	66.6	83.5	31.1	210	206.5	186.5	290.5	259.3	281.1
AT1G02860.2	0	0	0	0	0	0	0	0	0	0	0	0	0	0	0	0	0
AT1G02860.3	0	0	2.7	6.5	0	0	0	0	5.3	0	0	5.2	0	0	4.3	3.6	0
AT1G02870.1	60.8	71.2	78.5	194.7	107.6	125.2	142.2	128.5	56.3	44.5	72	156.3	133.5	145.1	58	96.3	120.2
AT1G02880.1	59	96.9	54	29.9	56	35.9	12.1	72	22.6	75.7	2.3	38.4	78.1	42.3	70.9	47.8	59.3
AT1G02880.2	0	0	0	0	0	0	0	0	0	0	0	0	0	0	0	0	0
AT1G02880.3	0	11.1	9.8	0	27.2	33.1	5	0	37.8	10	0	0	0	0	9.6	6.2	0
AT1G02880.4	178.8	108.7	160.5	151.8	96.8	46.8	81.3	96.3	73.7	131.3	156.1	105.4	112.9	174.9	145	112.8	118.9
AT1G02880.5	0	13.5	15.3	0	0	0	7.8	18.1	5.6	12.6	18.4	12.1	13.9	13.5	20.4	5.5	12.8
AT1G02880.6	0.5	0	14.1	30.4	0	0	24.9	0	0	0	0	9.9	0	0	0.2	0	0
AT1G02890.1	603	713	821.9	633.1	822.5	872.6	582.8	584.5	536.8	727.7	332.5	570.3	588.8	584.4	695.8	574.7	634.3
AT1G02890.2	0.3	0	0	33.9	0	0	0.1	0	0	0	85	0	0	0	13.3	0	0
AT1G02900.1	1.7	0.9	1.5	3.9	3.9	3.8	0	3.2	1	3.9	1.6	6.9	7.9	1.4	4.7	4.8	1.8
AT1G02910.1	364.8	370	316.6	197.1	217.3	286.6	255.1	351.2	569.2	481.2	522.5	305.6	323.4	345.6	369.6	385.6	382.4
AT1G02910.2	61	40.8	37.6	59.3	70.2	13.2	22.4	50.1	22.8	53.7	83.2	46.7	73	24.7	51.7	52.6	47.9
AT1G02920.1	265.3	300.4	317.6	11859.9	9444.7	6372.4	4390.7	5595.9	189.7	158.5	31.1	5144.9	6933.7	9013.2	4147	3569	4124.5
AT1G02930.1	496.8	420	715.3	16899.2	13390.7	6335.7	5575.8	11348.6	961.9	153.4	252.1	7057.3	10726.3	12254.3	6167.1	5777.7	6325.7
AT1G02930.2	0	0	0	0	0.3	1618.9	0	0	258.7	40.2	0	0	0	0	0	0	0
AT1G02940.1	0	0	0	0	0	7.6	4.2	0	0	0	0	0	0	0	0	7.2	5.5
AT1G02940.2	0	0	0	0	0	0	0	0	0	0	0	0	0	0	1.8	0	0
AT1G02940.3	0	1.8	0	0	0	0	0	6.3	0	0	0	0	0	4.1	0	0	0
AT1G02940.4	0	0	0	3.9	0	0	0	0	0	0	0	2.7	4.7	0	0	0	0
AT1G02950.1	0	0	0	0	1	0	0	0	15.6	0	0	0	0	0	0	0	0
AT1G02950.2	0.2	3.8	0.1	0.2	0	0	0	0	0	7	0.2	0	0.1	0	1.2	1.5	1.3
AT1G02950.3	8.2	0	2.2	1.6	0	0	0	0	0	0	1.4	0	3	0	0	0	0
AT1G02950.4	0	0.8	0	0.1	0	0	0	0	0	0	0.1	0	0	0	0.6	0.4	0.5
AT1G02950.5	0	0	0	0	0	0	0	0	0	0	0	0	0	0	0	0	0
AT1G02952.1	0	0	0	0	0	0	0	0	0	0	0	0	0	1.4	0	0	0
AT1G02952.2	0	0	0	0	0	0	0	0	0	0	0	0	0.8	0	0	0	0
AT1G02960.1	35.3	72.6	15.5	0	35.2	0.6	14.2	0	4.2	38.9	39.5	21.7	36.8	18.9	40.5	37.4	34
AT1G02960.2	67.4	45.3	97.9	0	40.9	58.3	0	70.4	0.2	40.3	9.9	30.7	21.7	0.1	0	52.6	50.4
AT1G02960.3	35.7	0	0	72	51.5	21.1	51.3	58.3	16.1	31.5	12.3	45.7	4	17.4	39.1	22.7	19
AT1G02960.4	85	176.4	128.1	113.4	88.6	50	86	92.3	0.1	102	194.6	95.1	87	72.7	58.4	95	110.2
AT1G02960.5	59.2	92.4	75.1	35.5	0.5	15.8	50.8	0	85.7	25.8	0	57.6	57.8	85.6	22.2	15.2	0.2
AT1G02960.6	68.9	29.6	31.5	49	26.9	70.4	8.3	0.2	109.6	44.2	25.3	0.1	0	0.1	43.7	9.9	11.1
AT1G02965.1	0	0	0	0	0	0	0	0	0	0	0	0	0	0	0	0	0
AT1G02970.1	1.7	2.7	2.3	1.9	4.9	3.8	0	4.2	15.6	4.7	13.1	1.4	4.7	4.1	2.3	3.4	1.8
AT1G02980.1	0	0	0	0	0	0	0	0	0	0	0	0	0	0	0	0	0
AT1G02980.2	0	0	0	0	0	0	0	0	0	0	0	0	0	0	0	0	0.6
AT1G02990.1	0	0	0	0	0	0	0	0	0	0	0	0	0	29.5	0	52.4	0
AT1G02990.2	0	11.4	6.1	0	115.9	138	50.5	0	62	0	0	0	0	0	49.9	12.2	10.6
AT1G02990.3	170.6	218.8	199.8	164.7	0.1	19	79.3	108.6	129.5	181	121.2	100.2	98.2	28.6	70.3	45.3	92.8
AT1G02990.4	33.7	0	37.5	0	0	0	0	0	0	0	0	0	0	0	0	0	0
AT1G02990.5	18.9	22.9	7.4	24.4	13.4	0	0	0	15	44	0	0	0	5.1	0	5.6	12.6
AT1G02990.6	4.8	2.6	2.1	5.5	78	6.2	4.1	3.1	3	2.2	4.8	4	2.3	4.5	1.7	1.4	1.8
AT1G03000.1	199.4	244.7	259	148.4	137.9	237.1	193.8	199.1	239.7	265.5	232.5	219.3	214.3	243.2	236.8	246.2	221.3
AT1G03010.1	0	0	0	0	0	0	0	0	0	5.8	0	0	0	0	0	0	0
AT1G03010.2	0	0	0	0	0	0	0	0	0	0	0	0	0	0	0	0	0
AT1G03010.3	10.1	6.4	8.4	0	0	0	1.4	1	10.4	0.4	8.1	0	0.8	1.3	0	2.4	0
AT1G03020.1	0	0	0	0	0	0	0	0	10.4	3.1	1.6	1.4	2.4	0	0.6	0	3.7
AT1G03030.1	86.6	59.9	103.5	122.3	101.4	37	100	31.4	94.8	89.9	68.2	116.8	85.2	68.4	100.5	73.6	93.4
AT1G03030.2	28.3	57.9	34.4	12.6	14	38.9	15.8	87.6	9.4	25.6	23.5	47.7	65.6	64.3	31.4	34.2	27.4
AT1G03040.1	41	76.9	128.3	51.6	114.9	131.4	84.3	7.6	19.9	85.3	41.1	68.6	55	57.3	28.5	29.5	48
AT1G03040.2	463	401.7	268.2	323.4	308.1	257.5	272.7	348.4	225	217.2	235.8	185.6	186.7	167.8	212.1	229.1	236.6
AT1G03040.3	51.9	95.6	30.1	10.5	60.2	0	0	28.4	27.2	36.4	70.2	22.7	31.5	19.4	30.7	34.5	12.5
AT1G03050.1	0	0	0.8	3.9	4.9	0	1.4	0	0	0	0	0	0	0	0.6	1.4	0.6
AT1G03055.1	20	16.7	0	4.2	4.3	25.3	30.7	14.7	39.6	22.6	74.2	5.5	18.1	0.1	36	33.1	19.1
AT1G03055.2	10.4	6.1	10.7	3.5	7.5	5	0	0	19.8	14.1	20.7	8.2	0	22	11.5	2.8	9.8
AT1G03060.1	304.4	402	314.9	205.3	344.7	360.8	68.7	63.3	496.1	496.8	221.7	298.4	155.9	284.4	256	253.3	123.6
AT1G03060.2	0.3	0.3	0.3	0	42	1.8	0.1	2	0	2.7	0.1	70.3	0.1	1.5	101	0.1	0.1
AT1G03060.3	100.8	104.5	144.9	266.6	41.3	101	158	229.6	0	25.1	92.2	1.5	194.9	44.2	0.2	67	106.2
AT1G03060.4	0	0	0	10	89.4	1.2	29.6	0	0	0	19.9	0	0.1	23.6	0.2	0	131.9
AT1G03070.1	6.8	0.9	1.5	0	3.9	1.9	2.8	1.1	1	0	0	4.1	2.4	0	0	4.3	1.2
AT1G03070.2	0	0	0	0	0	0	0	0	0	0	0	0	0	0	1.8	0	0
AT1G03070.3	0	0	0	0	0	0	0	0	0	0	0	0	0	0	0	0	0
AT1G03080.1	0	0.1	0	0.2	0.1	0	0.2	0	0	0	0	0	31.9	0	66.6	0	0
AT1G03080.2	0.1	55.9	0	118.2	57.5	0.1	64.7	0	40.6	0	0.1	0.1	0	0	7	29.6	0
AT1G03080.3	795.8	941.8	1200.5	920.6	1361.5	800.5	526.3	921.5	523.3	778.4	512.4	810.1	757.9	758.4	636.1	512.5	793.3
AT1G03090.1	160.1	204	111.6	549.2	385.1	642.6	936.8	794.3	148.3	185.4	276.6	2318	1926.6	1436.9	1212.8	2075.2	1517.6
AT1G03090.2	0	12.3	131.3	51.9	117.4	123.7	90.4	28.2	85.1	63.7	0	790.9	392.1	333.2	269.8	369.1	357.4
AT1G03100.1	17.1	17.4	13	17.8	18.9	19.1	11.5	4.2	8.4	4.6	1.7	18.2	12.2	5.2	9.6	12.1	13.7
AT1G03103.1	0	0	0	0	0	0	0	0	0	0	0	0	0	0	0	0	0
AT1G03106.1	0	0	2.3	5.8	3.9	0	0	3.2	1	0	0	0	1.6	0	2.9	1.4	3.1
AT1G03110.1	30.4	10	16	48.2	44	26.6	48.8	32.7	33.4	12.5	39.3	37	36.1	52.5	28.1	30.7	45.6
AT1G03120.1	0	0	0	0	0	1.9	1.4	0	0	0	0	1.4	1.6	0	0	0.5	0
AT1G03120.2	0	0	0	0	0	0	0	0	0	0	0	0	0	0	0	0	0
AT1G03130.1	8073.8	7426.7	8312.7	4106.2	3233.3	7677.6	8155.3	4488.9	21525.7	17912.8	17050.7	11024.7	9721.5	9061.5	11832	9950.1	9521.9
AT1G03140.1	439.3	471.1	470	611.1	562.4	641.2	600.9	633	384.6	582.4	440.4	781.4	674.4	527.7	613.6	662.4	644.2
AT1G03150.1	162.2	137.9	135.6	133	140.8	117.6	210.5	181.2	92.8	158.5	201.4	271.4	253.6	197.6	212.7	350.1	219.4
AT1G03160.1	173.1	347.4	411.6	99.7	311	516.2	249.4	133	678.6	433	290.5	401.6	456.1	404.2	230.2	138.9	240.7
AT1G03160.2	0	48.6	11.4	32.6	16.5	0	19.9	0	33.3	0	30.9	0	16.7	0	10.6	20.7	0
AT1G03160.3	71.8	24.7	0	43.4	0	0	0	0	0	16.2	44.1	0	45.9	0	30.2	53.2	24.9
AT1G03160.4	243.5	138.9	133.8	219.6	1.1	1.7	236.9	319.9	14.6	95	251.7	2.8	0.1	65.5	217.2	273.8	210.2
AT1G03165.1	0	0.9	0	0	0	0	1.4	2.1	0	0	0	0	2.4	0	0.6	0.5	0
AT1G03170.1	5.1	18.3	10.7	3.9	2.9	13.3	4.2	7.4	3.1	7.8	1.6	19.2	7.1	9.7	4.1	4.3	7.4
AT1G03180.1	0	1.6	0	0	0	0	0	0	0	0	0	0	0	0	0	0	0
AT1G03180.2	15.1	8.2	3.9	0	0	9.1	0	5.9	0	8.6	0	3.5	4.1	0	1.5	2.6	0
AT1G03180.3	8.3	0	0.2	0	0	0.4	0	0	3.4	0	10.9	0.3	0.2	0	0.1	0.1	0
AT1G03180.4	0	0	0	0	0	0	0	0	1.5	0	10.4	0	0	0	0	0	0
AT1G03180.5	2	5.7	2	11.6	0	0	5.6	1.5	5.5	3.1	0	1.7	1.2	1.4	3.1	3.1	9.2
AT1G03180.6	0	0	0	0	8.8	0	0	0	0	0	0	0	0	0	0	0	0
AT1G03190.1	87.9	81.2	86.1	63.6	59.6	36	59.9	52.7	39.6	62.5	37.6	50.7	69.1	62.2	54.5	36.4	57.3
AT1G03190.2	0	0	0	0	0	0	0	0	0	0	0	0	0	0	0	0	0
AT1G03200.1	1.7	4.6	3	0	3.9	3.8	0	1.1	0	0.8	0	1.4	0.8	2.8	1.8	1	0
AT1G03210.1	175.2	179.1	204.7	66.5	64.4	66.1	89	119	139.4	222.8	114	132.2	128.8	99	82.3	116.6	98.7
AT1G03210.2	51.2	86.6	81.7	16.4	39.3	6	37.9	56.9	13.8	34.1	38.2	66.6	64.3	79.2	79.4	53.9	49.8
AT1G03220.1	22	12.8	34.3	2768.3	2437.2	804.4	409.9	413.9	371.1	133.5	191.5	1085.7	1531.7	2087.5	2489	978.4	1120
AT1G03230.1	38.9	37.4	43.4	57.8	99.8	134.7	94.8	149.6	183.5	94.5	113	218	242.6	277.7	440.1	228.4	289.1
AT1G03240.1	0	0	0	0	0	0	0	0	0	0.8	0	0	0	0	0	0	0
AT1G03250.1	39.5	44.3	91.8	83.1	93.1	111.2	38.3	0.3	99.1	91.7	37.6	91.6	47	88.3	115.1	0.3	51.7
AT1G03250.2	23.6	0	0	0	0	36.2	36.3	29.7	0	27.6	0	0	14.5	0	0	32.5	13.2
AT1G03250.3	131.5	177.8	131.5	155.9	124.1	58.1	74.3	222.4	87.7	66.8	184.7	103.1	122.5	145	117.4	187	149.2
AT1G03250.4	9.9	12.5	8.3	0	7.7	14.6	5.8	17.2	6.1	10.6	8.6	0	10.6	12.6	9.5	22.1	17.1
AT1G03260.1	50.7	68.5	59.4	67.5	77.3	45.5	82.3	79	78.2	54.7	88.4	91.8	74.6	66.3	61.5	77.1	82.6
AT1G03270.1	11.8	11	9.9	7.7	5.9	5.7	8.4	4.2	33.4	16.4	54	9.6	2.4	9.7	8.8	12	3.1
AT1G03280.1	177.4	94.4	65	183.5	101.5	0.2	0.1	0.1	0.1	164.8	0.2	146.6	62	0.1	62.3	237.3	0
AT1G03280.2	10	21.5	8.9	0	11.5	11.2	8.2	12.7	0	9.4	0	33	0	16.6	10.6	0	0
AT1G03280.3	226.6	325	364.1	123	272.3	282.6	301.2	356.9	305.3	270	315.8	169.9	234	260.9	254.7	49.1	319.3
AT1G03290.1	101.6	141.1	95.5	30.3	33.5	80.2	59.3	42.6	125.5	152.8	155.8	58.2	49.5	40.6	36.9	61	0.2
AT1G03290.2	0	0	0	0	0	0	0	0	0	0	0	0	0	0	0	0	0
AT1G03290.3	147.3	88.1	179.6	126	167.9	143	91.4	51	86.1	151.8	18	135.1	72.9	128.5	102.8	69.8	52
AT1G03290.4	0	0	0	0	0	0	0	0.1	0	0.1	0.1	0	0	0	0	0	35.2
AT1G03290.5	19.6	25.5	117.6	145.9	87.1	0.1	21.6	93.6	57.7	247.9	12.8	0	12.4	5.1	90.7	56.3	65.7
AT1G03290.6	469.9	688.3	536.6	274.2	343.3	351.6	331.1	436.3	71.6	169.7	171.9	368.7	364.5	292.8	362.1	321.5	320.2
AT1G03300.1	0	0	0	0	0	0	0	0	0	0	0	0	0	0	0	0	0
AT1G03310.1	640.2	447.7	407.5	132.7	153.5	0.6	221.5	197.8	441.7	491.5	585.9	180.7	167.9	179.4	201.1	240.8	217.5
AT1G03310.2	0.3	120.2	80.8	0.3	0	282.1	0.2	0.2	486	146.3	0.1	0.2	0.1	0.2	78.5	0.1	0.1
AT1G03320.1	0	1.8	0	0	0	0	0	0	2.1	2.3	1.6	1.4	0	0	0	0.5	1.2
AT1G03325.1	0	0	0	0	0	0	0	0	0	0	0	0	0	0	0	0	0
AT1G03330.1	167.3	163.4	149.3	210.1	220.1	185.9	264.9	238	184.5	153	221	209.7	194.7	187.9	188.1	221.7	189.9
AT1G03340.1	108.1	97.7	96.7	55.9	88	60.7	86.4	75.8	41.7	60.9	44.2	43.9	51	66.3	80.3	57.9	73.4
AT1G03350.1	398.8	327.7	364.9	389.4	425.4	375.6	262.1	486.6	326.3	349.8	252.1	285.1	271.6	273.5	367.5	330.5	341.5
AT1G03360.1	28.7	20.1	25.9	73.3	71.4	43.6	55.8	62.1	21.9	13.3	37.7	38.4	69.9	70.5	24	39.3	40.1
AT1G03365.1	201.1	216.4	176.8	169.3	207.3	155.6	170.1	131.7	176.2	153.1	149	159	135.8	123	166.4	137.8	129.9
AT1G03365.2	0	0	6	15.8	0	0	0	0	0	12.4	0	0	0	0	4.7	4	5.1
AT1G03370.1	324.8	305.4	308.8	232.2	335.9	317.8	232.9	461.1	240.6	312.5	189.7	492	438.7	586.9	335.4	298.1	322.5
AT1G03370.2	99.3	120.9	112.5	166.9	116.9	42.6	71.1	201.4	17.9	87.3	51	148.2	181.5	163.3	233.6	133.9	204.5
AT1G03380.1	584.7	794.3	906.5	456.9	589.7	728.5	538.2	392.9	483.7	767.5	294.7	549.7	457.7	460.1	694.5	451.1	564
AT1G03390.1	0	0.9	0.8	0	1	0	1.4	0	0	0	0	0	0	0	0	0	0
AT1G03395.1	0	0	0	0	0	0	0	0	0	0	0	0	0	0	0	0	0
AT1G03400.1	36.5	170.9	185.4	76.3	120.3	201.1	234	73.8	220.6	287.4	250.7	345.1	373.5	259.6	427.6	351.6	338
AT1G03400.2	112.2	36.4	43.1	99.1	9.8	43.6	85.3	84.2	50.4	45.2	63.7	77.1	69.2	89.9	92.3	70.8	64.5
AT1G03410.1	217.6	265.9	157.8	118.1	82	131.8	148.7	65.8	94.6	159.4	109.6	140	93.2	89.4	91	153.4	100.1
AT1G03410.2	0	0	0	0	0	0	0	0	0	0	0	0	0	0	0	0	0
AT1G03430.1	357.6	356.5	353.6	214.9	198.5	198.1	235.4	335.5	152.6	270.3	215.8	236.9	265	249.7	289.9	280.8	265.1
AT1G03430.2	56.4	67.1	76	37.7	31.4	61.8	35.1	68.9	37.1	26.4	42.9	78.4	43.5	30.7	29.5	47.7	33.8
AT1G03440.1	116.6	143.3	139.4	82.9	72.4	140.4	115.7	70.6	175.1	151.5	131	119.3	106	69.1	198.1	116.4	159
AT1G03445.1	1.7	0	0	0	0	0	1.4	0	0	0	0	1.4	0	0	0	0	0
AT1G03445.2	0	0	0	1.9	0	0	1.4	0	1	0	0	0	0	0	1.2	0.5	1.8
AT1G03457.1	0	3.8	0	0	0	0	0	4.4	11.4	11.7	16.3	10.2	3.3	5.8	0	15.3	12.7
AT1G03457.2	0	0	6.1	0	0	5.7	0	0.1	0	0	0.1	6.9	0	0.1	6.9	0	3.9
AT1G03457.3	0	0.7	0	5.8	2	0	1.4	2.9	0	0	0	3.4	4.5	2.5	0.1	0	0
AT1G03470.1	0	0	6.7	15.4	0	0	0	7.6	0	0	0	0	7.2	0	9.5	0	0
AT1G03470.2	11.8	0	13.1	0	27.4	34.1	47.4	30.3	0	17.2	8.1	0	18.7	26.2	0	37.8	41.9
AT1G03470.3	0	23.4	0	0	0	0	0	0	17.7	0	0	32.9	0	0	31.5	0	0
AT1G03470.4	0	0.3	0	0	0	0	0	0	0	0	0	0	0	0	0	0	0
AT1G03475.1	716.5	774.2	724.4	684.4	657.2	768.3	775.2	836.3	1417.6	735.5	1550.4	854.1	943.6	913.2	890.2	897	847.6
AT1G03490.1	0	0	0	0	0	0	0	0	0	0	0	0	0	0	0	0	0
AT1G03495.1	49	50.2	42.7	108	170.2	70.2	60	46.3	37.5	21.1	62.2	69.9	63.6	53.9	42.2	40.7	69.7
AT1G03502.1	0	0	0.8	0	0	1.9	1.4	0	1	0	0	0	0	0	0	0	0
AT1G03506.1	0	0	0	0	0	0	0	0	0	0	1.6	0	0	0	0	0	0
AT1G03510.1	8.4	1.8	9.9	7.7	3.9	1.9	2.8	10.5	6.3	4.7	1.6	4.1	5.5	13.8	2.9	8.1	9.2
AT1G03515.1	0	0	0	0	0	0	0	0	0	0	0	0	0	0	0	0	0
AT1G03520.1	22.8	70.9	77.5	36.5	74	128	104.8	14.6	117.3	105.1	62.9	64.2	64.9	94.9	87.3	77.6	87.8
AT1G03520.2	87	79.7	52.8	115.8	39.4	101.6	122.5	121.3	18.2	50.2	86.1	141.4	116.5	87.4	128.3	181	137.2
AT1G03530.1	54.1	61.2	66.3	111.8	86.1	72.1	80.9	61.1	63.6	42.2	70.4	100.1	91.9	82.9	65.1	45.5	80.8
AT1G03540.1	0	0	1.5	0	2.9	0	0	3.2	4.2	1.6	0	1.4	2.4	0	1.2	1	1.8
AT1G03545.1	0	0	0	0	0	0	0	0	0	0	0	0	0	0	0.8	0	0
AT1G03545.2	28.9	13.4	17.9	22.7	15	12.6	11.8	8.4	9.9	11	14.6	30.9	10.1	14.8	10.9	12.7	12.5
AT1G03550.1	205.9	302.5	259.3	153.5	185.7	131.6	159	74.9	20.3	132.7	26.6	92.1	118.7	74.8	80	69.4	132.9
AT1G03550.2	0.2	11	0	40.1	0	0.1	22.6	0	0	0	0	0	0	0	0	0	0
AT1G03550.3	59	36.5	0.1	40.1	8.6	13.2	64.5	92.5	0	0	19.5	40.2	0	8.5	34.3	42	0.1
AT1G03550.4	0	0	0	0	0	0	0	0	0	0	0	0	0	0	0	0	0
AT1G03550.5	0	0	0	0	0	0	0	0	0	0	0	0	0	0	0	0	0
AT1G03550.6	0	0	0	0	0	0	0	0	0	0	0	0	0	0	0	0	0
AT1G03550.7	0	0	0	0	0	0	0	0	0	0	0	0	0	0	0	0	0
AT1G03560.1	81.1	83.1	108.2	119.5	157.5	151.8	110.2	146.4	82.3	86.7	63.8	142.6	132.7	89.8	108.4	129.8	138.7
AT1G03570.1	0	0	0	0	0	0	0	0	0	0	0	0	0	0	0	0	0
AT1G03590.1	125	175.3	136.3	129.2	179	201.1	185.4	185.4	106.3	166.3	147.3	211.1	161.7	165.8	184.6	221.7	170.1
AT1G03600.1	1240.3	1047.1	1132.7	1060.3	660.2	2303.1	3140	2208.6	6082.2	2535.1	5836.4	3368.3	3344.4	3163.7	3755.5	4312.7	3078.4
AT1G03610.1	228.1	202.7	143.1	317.5	268.9	390.2	493.8	549.2	182.4	169.7	230.8	825.7	597.2	520.5	776.6	951.1	740.5
AT1G03610.2	0	0	31.4	48.8	27.4	57.5	76.5	37.4	25	38	0	69.4	44.2	57	50.4	74.3	49.8
AT1G03620.1	0	0	0	0	0	0	0	0	0	0	0	0	0	0	0	0	0
AT1G03620.10	0	0	0	0	0	0	0	0	0	0	0	0	0	0	0	0	0
AT1G03620.11	4.5	16.3	0	22.4	23.3	5.7	0	21.7	0	0	0	15.6	7.6	0	15	9.8	0
AT1G03620.12	0	0	0	0	0	0	0	0	0	0	0	13.1	0	0	0	0	0
AT1G03620.13	4.8	0	8.4	0	0	0	11.6	0.1	1	0	1.6	0	6.6	13.8	0	0	0
AT1G03620.2	0	0	0	0	0	0	0	0	0	0	0	0	0	0	0	0	0
AT1G03620.3	0	0	0	0	0	0	0	0	0	0	0	0	0	0	0	0	0
AT1G03620.4	0	0	6.9	0	0	0	0	5.6	0	2.7	0	0	0	0	0	0	4.4
AT1G03620.5	4.2	0	0	14.2	13.8	0	0	0	0	4.4	0	0	0	0	0	4.8	9.4
AT1G03620.6	0	2.8	0	0	0	0	3.7	0	0	0	0	0	5.5	0	1.4	7.3	4.1
AT1G03620.7	0	0	0	0	0	0	0	0	0	0	0	0	0	0	0	0	0
AT1G03620.8	0	0	0	0	0	0	0	0	0	0	0	0	0	0	0	0	0
AT1G03620.9	0	0	0	0	0	0	0	0	0	0	0	0	0	0	0	0	0
AT1G03630.1	53.4	43.5	54.2	77	58.3	195.8	127.3	34	526	130.4	154.1	145.4	102.9	83.9	151.3	70.5	81.9
AT1G03630.2	664.7	616.6	491.2	414.6	297.7	993.7	872.4	817	2402	1050.9	2388.4	608.6	700.2	746.4	921.7	897.9	675.1
AT1G03640.1	0	0	0	0	0	0	0	0	0	0	0	0	0	0	0	0	0
AT1G03650.1	16.9	20.1	20.6	30.8	35.2	17.1	33.5	45.3	10.4	8.6	11.5	37	40.8	42.8	19.9	20.6	35.8
AT1G03660.1	0	0	0	0	1	5.7	0	0	0	0	0	0	0	0	0	0	1.4
AT1G03660.2	0	0	6.1	0	0	0	2.8	4.2	2.1	3.1	3.3	1.4	2.4	8.3	1.2	2.9	0
AT1G03670.1	0	0	0.8	0	0	0	0	2.1	0	0.8	0	0	0.8	0	0.6	1	0
AT1G03680.1	2073.4	1883.4	1913.5	992.8	761.9	1993.9	2237.9	1390.3	4031.8	3048.8	3681.9	2278.4	2384.2	2155.2	3061	2531.6	2357.8
AT1G03687.1	43.4	52.9	41.4	78.8	46.9	32.3	54.4	38.2	77.4	53.1	100.3	77	54.6	76	63.6	61.6	46.8
AT1G03687.2	9	8.3	4.3	6	0	0	0	2.8	3.9	0	7.7	6.7	3.5	0	3.2	6	1.9
AT1G03700.1	0	0	0	0	0	0	0	0	0	0	0	0	0	0	0	0	0
AT1G03710.1	0	0	0	0	2	0	1.4	0	0	0	0	0	2.4	0	0.6	1.4	3.7
AT1G03710.2	0	0	0.8	0	0	1.9	0	0	0	0.8	1.6	1.4	0	0	0	0	0
AT1G03720.1	0	0	0	0	0	0	0	0	0	0	0	0	0	0	0	0	0
AT1G03720.2	0	0	0	0	0	0	0	0	0	0	0	0	0	0	0	0	0
AT1G03730.1	140.3	145.2	105.9	248.7	161.4	193.5	287.2	467.6	124	104.6	88.4	215.2	340.7	320.5	338.2	309.9	284.8
AT1G03740.1	859.9	1004.7	1081.5	1276.3	1470.3	1502.1	1075.6	1313.2	418.7	873.7	320.9	1516.7	1932.2	1779	2049.2	1292.9	1810
AT1G03740.2	147.2	185.8	217.2	318	261.8	273.6	339.6	368.9	67.1	99.1	0	223	638.1	568.2	423.4	407.7	437.5
AT1G03743.1	0	0	0	0	0	0	0	0	0	0	0	0	0	0	0	0.5	0
AT1G03746.1	0	0	0	0	0	0	0	0	0	0	0	0	0	0	0	0	0
AT1G03750.1	79.4	134.2	118.8	67.5	71.4	74	62.7	46.3	53.2	108.5	48.7	49.4	46.3	52.5	45.1	46.9	50.3
AT1G03760.1	50.7	52	81.5	57.8	73.4	87.3	83.7	44.2	30.2	38.3	21.7	60.3	69.1	70.5	41.6	43.1	62.5
AT1G03770.1	37.2	0	0	0	30	26.7	32	36.5	5.1	0	0	20.4	36.6	27.3	15.2	23.1	21
AT1G03770.2	0	0	0	0	0	0	0	0	0	0	0	0	0	0	0	0	0
AT1G03770.3	0	5.2	3.6	11.2	0	0.2	0	0	0	0	14.7	0	0	0.1	2.9	0	0
AT1G03770.4	0	0	4.8	0	0	9.9	5.8	0	3.4	0	0	0	3.1	7.5	0	1.7	0
AT1G03770.5	0	0	6.2	0	9.4	13.8	0	0	0	0	0	0	6.7	6.7	0	0	2.5
AT1G03770.6	0	17.7	7.5	48.6	24.1	31	22.1	34	5	15.6	0	33	19.6	42.7	27.1	17.8	30.8
AT1G03780.1	2.6	0	0	1.9	0.9	0	0	0	5.8	7.8	0	0	0	0	0	1.2	0
AT1G03780.2	7.5	3.7	9.1	0	0	0	0	0	18.2	6.3	39.3	0	2.4	4.1	2.9	1.2	1.8
AT1G03780.3	0	0	0	0	0	0	0	0	0	0	0	2.7	0	0	0	0	0
AT1G03790.1	0	0	0	3.9	2	0	8.4	0	0	0	0	0	0.8	0	2.9	0	0.6
AT1G03800.1	1.7	2.7	1.5	9.6	9.8	3.8	8.4	7.4	4.2	6.2	9.8	5.5	6.3	6.9	7	23.9	15.4
AT1G03810.1	0	0	0	0	0	0	0	1.1	0	0	0	0	0	0	0	0	0
AT1G03820.1	13.5	4.6	15.2	0	27.4	3.8	4.2	26.3	25	11.7	18	20.6	29.8	18	17.6	16.3	17.9
AT1G03830.1	0	0	10	23.1	0	13.3	0.3	6.3	13.5	0.1	0	2.8	10.2	0.1	0	5.2	12.2
AT1G03830.2	23.7	27.4	21.2	0	20.5	0	9.4	14.8	36.5	36.6	50.8	28.7	11	35.9	22.3	16.8	8.8
AT1G03840.1	0	0	0	0	0	0	0	0	0	0	0	0	0	0	0	0	0
AT1G03840.2	5.1	5.5	9.9	1.9	4.9	5.7	2.8	0	3.1	1.6	1.6	1.4	3.1	0	1.2	0	0
AT1G03850.1	0	1.3	0	0	1	0	21.5	26.1	1.7	1.2	0	10.4	16.7	1.2	31.8	4	19
AT1G03850.2	5.1	11.5	6.1	417.4	216	239.3	300.4	233.1	17.1	7.3	4.9	257.6	489.5	314.4	543.4	293.7	359.7
AT1G03850.3	0	0	0	35.6	16.8	7.3	32.3	20.9	0	0	0	14.4	21.3	21.5	6.1	8.4	12.1
AT1G03860.1	220	256.7	349.6	599.7	445.1	393.1	244	178.8	268.3	306.3	335.5	378.6	213.3	553.4	124.2	178	343.5
AT1G03860.2	143.3	106.6	45	57.6	128.9	0	213.4	152.8	61	23.2	0.1	64.1	242	7.5	101.1	106	21.9
AT1G03860.3	0	0.1	0	0	37.2	64.1	0	4.4	43.9	0	0	0	0	0	40.2	0	0.1
AT1G03870.1	81.1	43.8	31.2	48.2	38.1	108.1	110.2	104.3	376.3	130.4	473.1	319.4	233.9	218.3	329.4	490.9	270.6
AT1G03880.1	0	0	0	0	0	0	0	0	0	0	0	0	0	0	0	0	0
AT1G03890.1	0	0	0	0	0	0	0	0	0	0	0	0	0	0	0	0	0
AT1G03900.1	773.9	709.4	612.4	965.8	890	813.9	780.8	771	612.9	628.5	574.6	718.3	773.3	776.4	698.6	776.3	774.2
AT1G03905.1	25.3	20.9	17.3	27.6	37.9	28.5	26.5	53.4	6.2	17.2	11.5	46.6	21.4	27.9	19.7	28.7	29.6
AT1G03905.2	0	0	0	0	0	0	0	0	0	0	0	0	0	0	0	1.2	5.5
AT1G03905.3	0	0	10.9	16.8	7	0	0	0	6.3	0	0	0	0	0.1	0	1.7	0
AT1G03905.4	0	4.6	0	0	0	0	0	5.5	0	0	0	0	24.9	17.6	11.4	8.1	0
AT1G03910.1	290.1	195.7	341.1	134.6	340.9	261.4	34.4	56.6	279.7	249	199.9	167.5	156.3	267.9	244.3	161.4	143.2
AT1G03910.2	0.5	142.1	0.1	123.7	0.4	68.7	317	303.6	37.2	116.4	137.4	154.6	177.4	0.1	76.3	131.2	193.4
AT1G03920.1	10.1	4.6	0	0	0	0	0	0	0	0	0	0	0	0	0	0	0
AT1G03920.2	0	0	0	0	0	0	0	0	0	0	0	0	0	0	0	0	0
AT1G03920.3	0	0	2.3	0	0	1.9	0	1	5.2	1.6	4.9	0	0	4.1	0	1.4	0.6
AT1G03930.1	370.1	384.3	361.8	302.7	271.9	271.3	225.9	207.5	512.8	427.1	651.6	263.2	233.2	254.2	303	235.6	254.6
AT1G03935.1	0	0.9	0	0	0	0	0	0	2.1	0.8	1.6	1.4	0	0	0	0	0
AT1G03940.1	38.9	53.6	51.8	79	127.1	34.1	55.8	41.1	43.1	25.8	39.3	28.8	33.8	42.1	38.1	25.4	27.1
AT1G03950.1	251.8	246.5	214.8	217.8	225.9	163.2	133.9	133.8	145.9	248.3	121.1	123.4	119.3	105	145.3	128.4	166.4
AT1G03960.1	0.9	1.1	0.1	27.9	4.3	0	0	0	0	8.6	0	0	23.1	18.9	5.2	12.2	0
AT1G03960.2	25.1	27	16.7	0	24.6	42.9	0	0	0	24.9	7.8	33.5	22.5	0	24.7	8.6	0.1
AT1G03960.3	13	0	0	0	0	0	23.1	8.7	28.4	0	7.8	0	0	12.5	0	0.2	0
AT1G03960.4	0	0	0	0	0	0	0	0	0	0	0	0	0	0	0	0	22.3
AT1G03960.5	8.1	21	25.6	20.5	16.5	7.7	0	3.7	0	23.5	0	13.7	0	0	7.4	6.1	3.6
AT1G03960.6	0	0	0	0	0	0	0	0	11.4	0	0	0	0	7.9	0	0	0
AT1G03960.7	196.3	230.3	175.5	101.9	94.4	80.3	106.6	110.8	59.2	111.5	115.5	102.2	109.1	115.4	98.1	115.6	107.8
AT1G03970.1	486.7	428.2	398.4	252.5	346.2	314.9	343	426.6	332.5	377.9	232.5	342.7	282.6	225.2	329.4	374.5	308.8
AT1G03980.1	0	0.9	0	0	0	0	0	0	0	0.8	0	0	0	0	0	0	0
AT1G03980.2	0	0	0	0	0	0	0	0	0	0	0	0	0	0	0	0	0
AT1G03980.3	0	0	0	0	0	0	0	0	0	0	0	0	0	0	0	0	0
AT1G03980.4	0	0	0	0	0	0	0	0	0	0	0	0	0	0	0	0	0
AT1G03982.1	0	0	0	0	0	0	0	0	0	0	0	0	0	0	0	0.5	0
AT1G03987.1	1.7	0	0	0	1	0	0	0	0	1.6	0	0	0	0	0.6	0	0
AT1G03990.1	30.4	40.2	25.1	28.9	23.5	34.1	20.9	25.3	32.3	47.6	19.6	41.1	38.5	37.3	31.6	34.5	30.8
AT1G03993.1	0	0	0	0	0	0	0	0	0	0	0	0	0	0	0	0	0
AT1G03997.1	0	0	0	0	0	0	0	0	0	0	0	0	0	0	0	0	0
AT1G04000.1	116.6	146.1	135.6	111.8	100.7	106.2	115.7	132.7	222	227.2	201.4	135.7	156.2	135.4	185.2	195.9	184.3
AT1G04003.1	0	0	0	0	0	0	0	0	0	0	0	0	0	0	0	0	0
AT1G04007.1	35.5	23.6	26.6	30.8	21.4	13.3	15.3	16.9	13.6	21.1	37.7	21.9	11.8	18	17	21.1	15.4
AT1G04010.1	55.8	62.1	67.8	40.5	54.8	43.6	34.9	48.4	64.6	90.6	63.8	30.2	33.8	34.5	36.3	32.1	38.2
AT1G04013.1	3.4	4.6	1.5	1.9	1	0	2.8	5.3	5.2	9.4	4.9	4.1	7.9	4.1	5.3	6.2	1.2
AT1G04017.1	1.1	0	2.8	0	5.5	0	0.6	0	2.1	1.9	6.7	6.3	0.4	0.1	0	1.7	0
AT1G04020.1	0	0	0	0	20.5	0	0	0	0	19.5	45.8	0	0	0	0	0	0
AT1G04020.2	16.9	11.9	9.1	48.2	0.1	15.2	16.7	4.2	102.1	0	42.6	13.7	13.3	31.8	6.4	7.2	8.6
AT1G04023.1	0	0	0	0	0	0	0	0	0	0	0	0	0	0	0	0	0
AT1G04030.1	17.6	11.1	26.2	19.9	5.4	19.6	7.1	6.1	24.2	21.1	32.4	11.4	16.2	10.1	11	13.8	20.5
AT1G04030.2	0	0	0	0	11.3	0	0	0	0	0	0	0	0	0	1.1	0	0
AT1G04033.1	0	0	0	0	0	0	0	0	0	0	0	0	0	0	0	0	0
AT1G04037.1	0	0.9	1.5	0	2	0	0	0	1	0.8	1.6	0	0.8	0	1.8	0.5	0.6
AT1G04040.1	323.7	194.3	178	221.1	189.7	238.4	319.2	275.1	1919.8	801.1	2167.9	623.4	607.2	597.7	551.1	434.5	654.4
AT1G04043.1	0	0	0	0	0	0	0	0	0	0	0	0	0	0	0	0	0
AT1G04047.1	25.3	17.3	14.5	7.7	2.9	1.9	4.2	8.4	2.1	6.2	8.2	13.7	4.7	2.8	7	9.1	5.5
AT1G04050.1	0	12.3	0	0	0	0	0	0	0.2	10.7	0	0	0	0.2	0.1	0	0
AT1G04050.2	0	0	0	0	0	0	0	0	7.3	0	0	0	0	8	4.1	0	0
AT1G04050.3	16.9	18.8	35	1.9	4.9	5.7	5.6	5.3	24.8	28.3	29.5	5.5	8.6	0	4	13.9	7.4
AT1G04053.1	4.7	2.2	5.8	2.9	1.7	1.9	3.7	8.5	4.2	2.1	12.5	16.7	9.7	4.7	3.9	9.8	5
AT1G04057.1	0	0	0	0	0	0	0	0	0	0	1.6	0.3	0	0	0	0	0
AT1G04063.1	0	0	0	0	0	0	0	0	0	0	0	0	0	0	0	0	0
AT1G04067.1	0	3.7	0	0	1	0	0	0	2.3	5	0	0	0	0	0	1.7	0
AT1G04070.1	28.7	21	35	65.5	59.7	37.9	40.4	96.9	37.5	29.7	16.4	34.3	51.8	34.5	32.2	45	30.8
AT1G04073.1	0	0.9	1.5	1.9	1	9.5	5.6	0	3.1	5.5	4.9	2.7	6.3	2.8	4.7	8.2	4.9
AT1G04077.1	0.5	3.1	1.1	0	0	7.6	0	0	4.2	3.7	0	2	1.9	3.3	1	2.2	0
AT1G04080.1	116.8	154.2	245.2	59.2	131.7	269.1	65.8	11.6	396.7	281.1	74.1	252.5	182.5	108.7	187.5	65.1	176.1
AT1G04080.2	0	89.6	37.3	23.7	156.9	69.8	34.1	39.5	52.1	44.9	61.4	85.5	67.9	32.3	21.1	23.6	137.9
AT1G04080.3	59.4	78.7	54.6	68.8	127.6	82	17.8	50	63.9	56.9	58.8	33.8	60.9	84.9	89.2	91.2	48.2
AT1G04080.4	0	0	0	0	0	0	0	0	0	0	0	0	0	0	0	0	0
AT1G04080.5	389.9	393.2	284.4	656.2	305.6	199.5	474.8	353.8	91.8	205.1	390.1	363	321.4	464.9	338.6	482.8	299.2
AT1G04083.1	3.4	0.9	0.8	0	0	0	1.4	0	1	1.6	1.6	1.4	0.8	4.1	0	0.5	0.6
AT1G04087.1	0	0	0	0	0	0	0	0	0	0	0	0	0.8	0	0	0	0
AT1G04090.1	3.4	0	2.3	5.8	1	3.8	0	1.1	8.3	2.3	11.5	2.7	1.6	1.4	2.3	1.9	5.5
AT1G04093.1	0	0	0	0	0	0	0	0	0	0	0	0	0	0	0	0	0
AT1G04097.1	0	0	0	0	0	0	0	0	0	0	0	0	1.6	0	0	0.5	0.6
AT1G04100.1	57.4	70.3	89.9	254.5	198.5	119.5	78.1	59	47.9	50.7	32.7	79.5	109.1	116.1	55.1	47.4	66
AT1G04103.1	0	0	0	2.1	2	0	0	0	0	0	0	0	0	0	0.6	0.5	0
AT1G04103.2	0	0	0	0	0	0	0	0	0	0	0	0	0	0	0	0	0
AT1G04105.1	0	0	0	0	0	0	0	0	0	0	0	0	0	0	0	0	0
AT1G04110.1	0	0	0	0	1	1.9	0	0	8.3	2.3	14.7	0	0	0	0	0.5	3.7
AT1G04117.1	29.6	29.2	40.6	23.1	40.3	36.9	18.1	29.6	28.8	18.5	32.9	26.9	43.4	49.2	27.5	32.6	46.9
AT1G04120.1	0	14.1	93.3	29.9	90	116.3	42.8	0	0.5	84.5	50.6	0	0	0	36.2	7.4	0
AT1G04120.2	0	0	0	0	0	0	0	0	32.7	0	0	0	0	0	0	0	0
AT1G04120.3	361.6	335.6	308.1	338.3	400	230.8	226.3	231.7	307.7	332.4	298.1	233	230.8	250.1	249.8	235.9	244.7
AT1G04123.1	0	0	0	0	0.6	0	2.8	0	0	0	0	0	0	0	0	0	0
AT1G04127.1	0	0	0	0	1	0	0	1.1	0	0	0	0	0	0	0	0	0
AT1G04130.1	50.7	53.9	49.6	50.1	49.4	44.7	76.7	58.1	60.5	33.5	95	33.2	52.4	21.2	37.7	41	48.7
AT1G04130.2	0	19.2	2.2	0	31.8	29.3	0	7.2	9.3	20.4	0	9.3	1	5	9.8	6	3
AT1G04133.1	1.7	0	0	0	1	0	1.4	5.7	0	0	0	2.2	1.1	1.4	1.6	0	1.3
AT1G04137.1	0	0	0	0	0	0	0	0	0	0	0	0	0	0	0	0	0
AT1G04140.1	586.5	568	643.7	616	677.8	752.9	652.3	544.3	577.3	599	372	669.7	601.9	658.9	629.4	590.4	625.2
AT1G04140.2	48.8	81.1	93.6	118.5	179	222.2	54.6	82.4	151.3	167.7	84.8	62.4	111.7	171.4	141.8	62.8	91.1
AT1G04143.1	0	0	0	0	0	0	0	0	0	0	0	0	0	0	0	0	0
AT1G04147.1	0	3.7	1.5	5.8	7.8	7.6	2.8	4.2	1	0.8	1.6	2.7	4.7	0	4.1	3.8	5.5
AT1G04150.1	0	0	0	0	0	0	0	0	0	0	0	0	0	0	0	0	0
AT1G04153.1	0	0.9	1.5	1.9	0	0	0	2.1	0	0	0	0	2.4	0	0	0	1.2
AT1G04157.1	0	0	0	0	0	0	0	0	0	0	0	4.1	0	0	0	0.5	1.2
AT1G04160.1	33.8	28.3	22.1	7.6	10.7	11.3	5.5	6.3	64.6	42.2	0.3	15.1	12.6	0	11.6	8.1	9.2
AT1G04160.2	0	0	0	0.1	0	0.1	0	0	0	0	66.8	0	0	20.7	8.9	0	0
AT1G04163.1	0.2	0	0	0	0	0	0	0.1	0	2.5	0	0	0	0	0	0	0
AT1G04167.1	0	0	0	0	0	0	0	0	0	0	0	0	0	0	0	0	0
AT1G04170.1	344.7	310.4	319.9	530.1	520.3	461	460.4	557.2	613.9	298.2	517.3	483.9	473.4	519.5	404.4	450.7	442
AT1G04170.2	0	0	0	0	0	0	13.7	0	0	0	0	0	0	15.2	0	0	0
AT1G04173.1	0	0	0	0	0	0	0	0	0	0	0	0	0	0	0.6	1.4	0
AT1G04177.1	0	0	0	0	0	0	0	0	0	0	0	0	0	0	0	0	0
AT1G04180.1	11.8	4.6	18.3	1.9	0	3.8	0	2.1	14.6	8.6	6.5	9.6	0.8	15.2	1.2	1.4	1.8
AT1G04183.1	47.7	103.8	108.1	82.4	28.5	59.8	32.6	137.5	232.7	173.2	286.5	106.7	114.1	122	132.3	142.1	100.9
AT1G04187.1	0	0	1.5	0	1	1.9	0	1.1	0	0.8	1.6	0	0	0	1.8	1.4	0
AT1G04190.1	126.7	122.3	164.5	187	168.2	140.4	150.6	183.3	183.5	128	134.2	153.5	173.5	158.9	109.6	110.6	128.2
AT1G04193.1	0	0	0	0	0	0	0	1.1	1	0	0	1.4	0	0	0.6	0	0
AT1G04197.1	1.7	0	0.8	0	0	0	0	0	0	0.8	0	4.1	0.8	0	1.2	1.4	0
AT1G04200.1	120.4	88.2	109	80.1	81.4	52.4	57.6	122.1	156.3	126.5	149.5	110.3	107.4	146.5	102	121.1	105.3
AT1G04200.2	19.9	15.9	24.3	8.5	16.4	23.4	5.2	32.7	28.2	15.6	45.4	22.7	35.5	47	36.9	23.1	24.7
AT1G04200.3	0	0	0	4	0	0	0	0	0	0	0	0	0	0	0	0	0
AT1G04203.1	0	0	0	0	0	0	0	0	0	0	0	0	0	0	0	0	0.5
AT1G04207.1	0	0	0	0	0	0	0	0	0	0	0	0	0	0	0	0	0
AT1G04210.1	339.6	350.6	371	379.8	388.3	442	336	459.2	361.7	349	329.1	418.1	378.4	464.2	431.3	420	362.5
AT1G04213.1	0	0	0	0	0	0	0	0	0	0	1.6	0	0	0	0	0	0
AT1G04217.1	0	1.8	0.8	0	1	0	1.4	3.2	2.1	3.1	1.6	5.5	0.8	1.4	2.3	6.7	1.2
AT1G04220.1	41.7	30	21.7	1.9	2.9	7.6	7	1.1	47	35.5	28.7	1.4	0.8	0	24.2	3.4	6.6
AT1G04223.1	1.7	0	1.5	0	2	0	2.8	2.1	0	0	0	0	0.8	0	0.6	1	1.8
AT1G04227.1	0	0.2	0	0	0	0	0	0	0.7	1.5	0	0	0	0.7	0	0	0
AT1G04230.1	156.7	135.1	122.1	47.1	20.3	35.3	52.6	103	59.2	57.7	91.7	43.2	15.4	64.6	71.6	94.7	44.4
AT1G04230.2	0	0.9	6.4	73	91.3	100	40.7	55.6	46	57.6	0	56.2	72.2	54.4	51.9	18.7	50.6
AT1G04233.1	0	0	0	0	0	0	0	0	0	0	0	0	0	0	0	0	0
AT1G04237.1	1.7	0	0.8	0	0	0	0	0	4.2	2.3	1.6	1.4	0	0	2.3	0	0.6
AT1G04240.1	386.6	274.9	400.1	10.9	12.4	52.5	70.9	95.3	414.6	377	396.1	195.4	151.1	86.9	136.8	110.1	166.4
AT1G04240.2	24.4	0	0	13.6	7.1	0	10.1	0	10.8	5.8	0	0	0	0	0	14.9	0
AT1G04243.1	0	0	0	0	0	0	0	0	0	0	0	0	0	0	0	0	0
AT1G04247.1	7.3	5.6	6.4	0	0	0	0	0	22.8	1.1	2.4	0	0	1.4	1	0	0.8
AT1G04250.1	380.2	326.8	274.2	3.9	0	34.1	39	82.2	492	347.4	302.9	56.2	46.3	47	111.9	88.6	68.4
AT1G04253.1	0	0	0	0	0	0	0	0	0	0	0	0	0	0	0	0	0
AT1G04257.1	0	0	0	0	0	0	0	0	0	0	0	0	0	0	0	0	0
AT1G04260.1	96.3	102.2	86.8	117.6	105.6	74	131.1	164.3	104.2	111.6	140.8	106.9	113	123	113.7	119.7	136.8
AT1G04263.1	0	0	0	0	0	0	0	0	0	0	0	0	0	0	0.6	0	0
AT1G04267.1	0	0	0	0	0	0	0	2.1	0	0	0	0	0.8	0	1.8	0	1.8
AT1G04270.1	709.7	673.7	653.6	1808.3	1575.6	1244.5	1550.5	1618.8	1975.3	637.1	2020	1285.9	1457.9	1662	892	1167.6	1171.8
AT1G04270.2	0	0	0	0	0	0	0	0	0	0	5.1	0	14.9	0	0	0	0
AT1G04273.1	0	0	0	0	3.9	3.8	0	4.2	0	0.8	0	0	0	1.4	2.3	0	1.2
AT1G04277.1	0	0	0	0	1	0	0	1.1	0	0	0	0	2.4	0	2.3	3.8	0.6
AT1G04280.1	89.6	85	113.5	445.3	312.2	262	277.6	433.1	145.9	155.2	127.7	392.1	375.6	331	306	332	434.8
AT1G04280.2	0	12.7	24.4	0	44.8	121.2	66.8	51.4	0	11.9	0	0	25.6	22.6	92.5	23.4	29.3
AT1G04283.1	0	0	0	0	0	0	0	0	0	0	0	0	0	0	0	0	0
AT1G04287.1	0	0	0	0	0	0	0	0	0	0	0	0	0	0	0	0	0
AT1G04290.1	138.6	109.6	93.8	133.8	113.4	144.2	184.7	152.7	149.8	128.8	157.2	83.6	109.4	98.2	132	160.2	138.7
AT1G04290.2	0	0	4.1	0	0	0	0	0	18.8	0	1.6	0	0	13.7	4.6	3.9	6.4
AT1G04293.1	0	0	0	0	0	0	0	0	0	0	0	0	0	0	0	0	0
AT1G04295.1	0	0	1.1	3.1	0	0	2.1	0	4.3	0	0	0	1.2	0	0	1.2	2.2
AT1G04297.1	1.7	1	2.3	1.9	3.9	3.8	2.8	0	1	0.8	0	0	1.6	1.5	0.6	0.5	0.6
AT1G04300.1	0	97.5	66.7	0	67.7	150.2	62.5	33.9	109	59.2	0	52.5	2.3	30.1	50.7	31.7	28.7
AT1G04300.2	0	13.4	15.9	0	23.8	0	0	0	38.7	17.5	0	26.9	0	0	0	3.7	27.1
AT1G04300.3	0	0	0	0	0	0	0	0	0.1	0	0	0	13.7	30.9	16.2	0	0
AT1G04300.4	60.8	6.6	5.1	52.7	93.3	28.8	9.9	0	0.1	57.9	53.2	25.4	49.8	0	32.3	11.9	35.8
AT1G04300.5	0	12.1	21.4	0	1.5	30.3	0	0	0	0	0	0	22.3	33.5	17.6	0	0
AT1G04300.6	596.5	787	635.8	891.9	721.3	625.4	687.5	298.9	355.5	636	451	758.8	733.1	545.1	655	453.6	699.3
AT1G04303.1	1.7	1.8	0.8	1.9	2.9	0	0	0	0	0.8	1.6	4.1	3.9	0	2.9	1.4	1.8
AT1G04307.1	0	0	0	0	0	0	0	0	0	0	0	0	0	0	0	0	0
AT1G04310.1	0	0	16.6	0	0	0	0	0	0	18	36.4	58.9	0	30.5	0	0	0
AT1G04310.2	42.2	33.8	16.1	7.7	12.7	17.1	8.4	19	49	18.7	16	0	25.1	6.9	32.2	53.6	25.9
AT1G04313.1	6.8	28.3	3.8	5.8	2.9	3.8	8.4	8.4	6.3	17.2	8.2	5.5	7.1	6.9	8.8	7.7	9.2
AT1G04320.1	0	0	0	0	0	0	0	0	0	0	0	0	0	0	0	0	0
AT1G04323.1	1.7	1.8	0	0	0	1.9	0	0	0	2.3	0	4.1	1.6	0	1.8	0	1.2
AT1G04327.1	0	0	0	0	0	0	0	0	0	0	0	0	0	0	0	0	0
AT1G04330.1	1.7	0	0.8	0	0	1.9	2.8	2.1	4.2	0.8	0	0	0.8	0	1.2	1	0
AT1G04333.1	0	0	0	0	0	0	0	0	0	0	0	0	0	0	0	0	0
AT1G04337.1	0	0	0	0	0	0	0	0	0	0	0	0	0	0	0	0	0
AT1G04340.1	141.9	106.8	112	140.7	141.8	93	112.9	118	106.3	103.1	121.1	105.6	100.5	98.1	112.5	88.1	99.9
AT1G04343.1	178.4	197.9	123.9	121.8	108.4	51.2	90	87.3	84.7	123.3	297.6	92.1	95.1	74.9	96.5	111.7	97.3
AT1G04347.1	3.4	1.8	2.3	0	2	0	1.4	1.1	1	1.6	3.3	6.9	1.6	4.1	1.2	1	2.5
AT1G04350.1	1204.8	1162.2	987.2	798.1	662.1	1529.1	1213.1	495	961.1	1139.9	913.5	448.3	528.3	381.3	1132.3	693.5	731.7
AT1G04353.1	3	0	4.4	6.5	0	0	0	0	12.7	8.8	5.7	0	8.5	10.9	0	1.4	5.9
AT1G04357.1	8.4	7.3	4.6	1.9	4.9	17.1	13.9	8.4	13.6	10.9	3.3	6.9	7.1	8.3	11.1	3.4	6.8
AT1G04360.1	3.4	7.3	2.3	27	12.7	13.3	15.3	46.3	16.7	9.4	9.8	52.1	64.4	84.3	83.2	54.1	69.7
AT1G04363.1	0	0	0	0	0	0	0	0	0	0	0	0	0	0	0	0	0
AT1G04367.1	6.8	3.7	2.3	3.9	0	1.9	1.4	0	4.2	3.9	3.3	2.7	3.9	1.4	0.6	0	1.8
AT1G04370.1	0	0	0	3.9	7.8	5.7	0	3.2	0	0	0	2.7	0	0	0	1	0.6
AT1G04373.1	0	0	0	0	0	0	0	0	0	0	0	0	0	0	0	0	0
AT1G04377.1	0	0	0	0	0	0	0	0	0	0	0	0	0	0	0	0	0
AT1G04380.1	0	6.4	2.1	3.9	0	0	0	0	0	3.9	0	0	0.8	2.8	2.3	0	0
AT1G04380.2	0	0	1	0	2	3.8	0	3.2	0	0	3.3	0	0	0	0	3.8	1.8
AT1G04383.1	0	0	0	0	0	0	0	0	0	0	0	0	0	0	0	0	0
AT1G04387.1	0	0	0	0	0	0	0	0	0	0	0	0	0	0	0	0	0
AT1G04390.1	148.7	185.3	163.8	117.6	130.1	117.6	119.9	113.8	86.5	146	104.8	156.3	142.9	157.5	123.7	129.8	122.7
AT1G04397.1	0	0	0	0	0	1.9	0	0	0	0	0	0	2.4	1.4	0	1.4	0
AT1G04400.1	135.9	105.1	89	101.4	282.5	291	15.4	53	274.5	191.2	95.4	189.8	58.4	104.6	173.5	85.4	122.1
AT1G04400.2	1068.9	1052.5	991.9	1088	1019.2	1107.1	1299.5	1286.7	778.3	937.8	638.1	1053.6	1083.8	1002	1180.3	1071.2	1141.6
AT1G04403.1	0	0	0	0	0	0	0	0	0	0	0	0	0	0	0	0	0
AT1G04407.1	0	0	0	0	0	0	0	0	0	0	0	0	0	0	0	0	0
AT1G04410.1	3087.2	2953.3	3362.3	5143.4	4901.8	4923	4139.7	5485.3	8505.6	3829.6	5137.3	6395.2	6565.5	6011.1	5235.3	5135.5	5216.8
AT1G04413.1	0	0.9	0.8	0	0	0	0	0	0	1.6	0	1.4	0.8	0	0	0.5	0
AT1G04417.1	0	0	0	0	0	0	0	0	0	0	0	1.4	0	0	0	0.5	0
AT1G04420.1	268.7	252.9	259.7	192.8	168.2	244.7	344.4	273.8	1209.1	473.1	1687.9	368.8	382.3	392.4	411.4	484.7	429.6
AT1G04425.1	6.8	3.7	3.8	0	0	0	0	1.1	1	6.2	6.5	1.4	2.4	2.8	0.6	2.4	0
AT1G04427.1	0	0.4	0	0	2.7	1.9	0	0	1	2.3	0	2.7	0	2.4	0	1.4	1.9
AT1G04430.1	172	154.1	103.4	0	39.6	111.4	28.3	195.8	679.2	289.8	472.7	197.9	32.4	171.1	108.8	98.6	126.4
AT1G04430.2	243.7	187.3	330	121.4	78.7	4.3	127.8	52.8	536.1	403.5	545.6	217.4	196.1	217.1	229.9	335.8	174.4
AT1G04430.3	0	0	0	0.1	0	0	0	0	0	0	0	0	0	0	0	0	0
AT1G04433.1	0	0.9	0.4	0	0.2	0	0.6	2.3	7.3	3.7	5.9	1	0	0	1.9	4.4	1
AT1G04437.1	0	0.9	0.8	0	0	0	0	0	0	0.8	0	1.4	0.8	1.4	0	0	0
AT1G04440.1	395.4	425.4	467.7	717.1	576.1	646.9	573.1	484.5	601.4	628.5	473.1	839	844.7	822	1000.4	796.9	894.4
AT1G04443.1	0	0	0	0	0	0	0	0	0	0	0	0	0	0	0	0	0
AT1G04445.1	0	0	0	7.7	2	0	0	0	0	0	0	1.4	0.8	0	0	0	0.7
AT1G04445.2	0	0	0	0	0	0	1.4	0	0	0	0	0	0	0	1.1	0	1.1
AT1G04447.1	0	0	0	0	0	0	0	0	0	0	0	0	0	0	0	0	0
AT1G04450.1	0	0	0	0	0	0	0	0	0	0	0	0	0	0	0	0	0
AT1G04453.1	0	0	0	0	0	0	0	0	0	0	0	0	0	0	0	0	0
AT1G04455.1	0	0	0	0	0	0	0	0	0	0	0	0	0	0	0	0.5	0.6
AT1G04463.1	0	0	0	5.7	0	17.8	0	0	0	0	0	0	0	17	0	0	0
AT1G04467.1	3.4	11	3.8	3.9	2	1.9	4.2	0	3.1	6.2	0	4.1	1.6	0	1.8	1.4	0.6
AT1G04470.1	0	0	0	0	0	0	0	0	0	0	0	0	0	0	0	0	0
AT1G04473.1	3.4	4.6	1.5	1.9	2	1.9	1.4	4.2	1	4.7	4.9	2.7	3.9	1.4	4.1	2.4	1.8
AT1G04477.1	1.7	6.4	6.9	13.5	4.9	1.9	4.2	9.5	5.2	10.1	9.8	2.8	4.7	9.7	4.7	2.4	6.8
AT1G04480.1	534	448.3	329.8	1258.9	972.1	595.7	924.4	1033.2	585.8	266.2	988.8	786.9	935	888.3	468.3	638.9	710.7
AT1G04483.1	1.7	0	0	1.9	2	0	0	0	0	0	0	0	0	1.4	0.6	0	0
AT1G04487.1	0	0	0	0	0	4.9	0	0	0	0	0	4.1	0	0	0	0	0
AT1G04490.1	0	0	0	0	0	0	0	0	0	0	0	0	0	0	0	0	0
AT1G04490.2	0	0	1.1	0	0	2.2	0	0	0	0	1.3	1.1	1.3	0	0	0	0
AT1G04490.3	0	0	0	0	0	0	0	0	0	0	0	0	0	0	0	0	0
AT1G04490.4	0	0.9	0	0	0	0	0	0	0	0	0	0	0	0	0	0	0
AT1G04490.5	0	0	0	0	0	0	0	0	0	0	0	0	0	0	0	1.9	0
AT1G04490.6	0	0	0	0	0	0	0	0	0	0	0	0	0	0	0	0	0
AT1G04490.7	0	0	0	0	0	0	0	0	0	0	0	0	0	0.1	0	0	0
AT1G04490.8	0	0	0	0	0	0	0	0	0	0	0	0	0	1.3	0	0	0
AT1G04490.9	3.4	0	4.9	0	4.9	3.5	0	4.2	7.3	4.7	2	1.6	6.5	0	2.3	0	0
AT1G04493.1	0	1.1	0	0.2	0	0	0.2	0	0	0	0	0	1.6	5.7	0	1	0
AT1G04497.1	0	0	2.1	3.2	0	1.9	0.6	0	0	0.3	4.6	0	0	0	0	1.2	0
AT1G04500.1	0	0	0	0	0	0	0	0	0	0	0	0	0	0	0	0	0
AT1G04500.2	0	0	0	0	0	0	0	0	0	0	0	0	0	0	11.1	0	0
AT1G04500.3	0	4.6	3.8	38.5	16.1	11.4	5.6	7.4	1	3.1	1.6	4.1	8.6	9.7	0	11	9.2
AT1G04500.4	1.7	0	0	0	11.2	0	0	0	0	0	0	0	0	0	7.1	0	0
AT1G04503.1	286.2	265.2	240.6	436.7	245.7	268.6	454.8	462.5	140.2	275.3	344.5	366.9	386.8	356.2	371	542.3	374.5
AT1G04507.1	0	0	0	0	0	0	0	0	0	0	0	0	0	0	0	0	0
AT1G04510.1	180.8	183.4	255.2	258.3	271.9	277	244	173.8	354.4	219.4	263.6	246.8	226.9	268	232.1	222.7	240.4
AT1G04510.2	0	6.5	0	0	0	0	0	0	0	7.1	0	0	0	0	0	0	0
AT1G04513.1	3.4	1.5	4.3	9.1	12.1	12.4	4.7	15	8.6	5.5	5.4	15.6	13.2	27.8	11.9	14.7	16.4
AT1G04517.1	0	0	0	0	0	0	0	0	0	0	0	0	0	0	0	0	0
AT1G04520.1	15.2	16.4	7.6	3.9	2.9	1.9	1.4	3.2	141.8	42.2	145.7	15.1	6.3	8.3	11.1	10.5	12.9
AT1G04523.1	0	0	0	0	0	0	0	0	0	0	0	0	0	0	0	0	0
AT1G04527.1	0	0	0	0	0	0	0	0	0	0	1.6	0	0	0	0	0	0
AT1G04530.1	694.5	883.7	757.9	370.1	340.3	753.2	715.3	918.4	1120.5	1165.7	1417.8	626.5	634.3	733.6	783.6	835.2	734.2
AT1G04533.1	0	0	0	0	1	0	1.4	0	0	0	0	0	0.8	0	0	0	0
AT1G04537.1	48.6	28.3	34.1	35.9	32.5	18.6	41.2	54.8	23.8	35.8	75.1	68.4	73.4	53.4	45.3	65.8	39.7
AT1G04540.1	62.5	66.6	51	15.4	25.4	19	26.5	28.4	79.2	86.7	76.9	21.9	27.5	38.7	25.2	35.4	33.3
AT1G04547.1	0	0	0	0	0	0	0	0	0	0	0	0	0	0	0	0	0
AT1G04550.1	57	13.8	34.9	0	0	7.2	0	7.8	5.1	19.4	39.6	14.2	0	21.1	10	5.3	9.3
AT1G04550.2	188	176.1	152.5	69.4	62.6	138.9	128.3	129.1	170.1	137.5	127.4	76.3	82.4	71.4	106	130.3	103.5
AT1G04555.1	38.9	75.8	52.6	71.3	71.4	62.6	53	75.8	29.2	58.6	47.5	46.6	57.3	41.4	54.5	54.1	53.6
AT1G04557.1	0	0	0	0	0	0	0	0	0	0.7	0	0	0	0	0	1	0.6
AT1G04560.1	0	0	0	0	0	0	0	0	0	0	0	0	0	0	0.6	0.5	0
AT1G04563.1	1.7	0.9	0	0	1	0	0	0	0	0	3.3	1.4	0	0	0.6	0	0.6
AT1G04567.1	0	2.7	0	0	0	1.9	0	0	1	0.8	0	5.5	2.4	1.4	1.8	0.5	1.2
AT1G04570.1	26.6	14.6	0	0	0	0	0	0	7.3	0	14.7	0	0	0	0	11	7.4
AT1G04570.2	8.8	27.4	16	9.6	19.6	11.4	1.4	7.4	0	18.7	0	8.2	4.7	5.5	14.7	0	0
AT1G04573.1	0	0	0	0	0	0	0	0	0	0	0	0	0	0	0	0	0
AT1G04577.1	1.7	2.7	0.8	0	0	0	1.4	1.1	1	0	0	0	0.8	2.8	0	1.4	2.5
AT1G04580.1	0	0	0	140.7	170.2	24.7	78.1	8.4	0	0	0	1.4	14.1	18	140.1	57	25.3
AT1G04583.1	0	0.5	0	7.7	0	1.9	1.4	4.2	0	1.6	0	0	2	0	0	0	0
AT1G04587.1	5.1	9.1	6.1	1.9	1	0	1.4	5.3	3.1	2.3	6.5	8.2	3.1	6.9	7	4.3	4.3
AT1G04590.1	98	111.4	89.9	188.9	157.5	104.3	136.6	124.3	133.4	87.4	137.5	134.3	118.9	106.4	106.7	115.4	143.6
AT1G04590.2	0	0	0	0	0	0	0	0	0	0	0	0	3.6	0	0	0	0
AT1G04593.1	0	0	0	0	0	0	0	0	0	0	0	0	0	0	0	0	0
AT1G04597.1	0	0	0	0	0	0	0	0	0	0	0	0	0.8	0	0	0	0
AT1G04600.1	3.4	6.4	10.7	0	2	0	2.8	3.2	7.3	2.3	6.5	0	0	0	2.3	1	1.8
AT1G04603.1	0	0	0	0	0	0	0	0	0	0	0	0	0	0	0	0	0
AT1G04607.1	0	0	0	0	0	0	0	0	0	0	0	0	0	0	0	0	0
AT1G04610.1	0	0	0	0	0	0	0	0	0	0	0	0	0	0	0	0	0
AT1G04620.1	114.9	163.4	162.2	50.1	84.1	68.3	43.2	39	174.1	142.9	139.2	79.5	80.1	55.3	83.8	66.1	60.4
AT1G04623.1	0	0	0	0	0	0	0	0	0	0	0	0	0	0	0	0	0
AT1G04625.1	0	0	0	1.3	0	0	0	0.9	2	0	0	1.2	2.3	0	0.4	1.2	0
AT1G04630.1	158.8	138.8	151.6	151	135	138.5	181.3	192.9	268	160.8	317.6	167.4	149.2	154.7	160.2	189.9	178.1
AT1G04635.1	8.4	8.2	12.2	27	29.3	20.9	20.9	22.1	17.7	7	13.1	9.6	8.6	9.7	12.9	13.9	5.5
AT1G04640.1	283.9	255.6	215.2	142.7	110.8	256	390.3	276.8	368.9	300.9	558.3	311.2	326.1	268	346.7	388.4	304.9
AT1G04640.2	13.5	11.8	15.6	0	2.7	19.1	4.3	3.3	14.7	13	22.9	0	7.5	0	11.4	0	12
AT1G04643.1	0	0	0	0	0	0	0	0	0	0	0	0	0	0	0	0	0
AT1G04643.2	0	0	0	0	0	0	0	0	0	0.8	0	0	0	0	0	0	0
AT1G04645.1	0	0	0	0	0	0	0	0	1	0	0	0	0.8	0	0	0	0
AT1G04647.1	0	0	0	0	0	0	0	0	24.2	0	2.5	23.6	0	0	0	16.5	0
AT1G04650.1	0	0	4	0	0	0	0	0	32.9	8.3	25.8	0	8.3	0	6.2	9.6	9.2
AT1G04650.2	5.1	24.6	6.7	3.9	8.8	15.2	8.4	2.1	2.5	14.3	3.6	12.3	3.5	8.3	10.2	0	0
AT1G04653.1	0	0	0	0	0	0	0	0	0	0	0	0	0	0	0	0	0
AT1G04657.1	0	0	0	0	0	0	0	0	0	0	0	0	0	0	0	0	0
AT1G04660.1	0	0	0.8	0	0	0	0	0	0	0.8	0	0	0	0	0	0	0
AT1G04667.1	0	0	0	0	0	0	0	0	0	0	0	0	0	0	0	0	0
AT1G04670.1	0	0	0	0	0	0	0	0	0	0	0	0	0	0	0	0	0
AT1G04673.1	0	0	0	0	0	0	0	0	0	0	0	0	0	0	0	0	0
AT1G04677.1	0	0	0	0	0	0	1.4	0	0	0	0	0	0	0	0	0	1.8
AT1G04680.1	169	70.3	140.2	9.6	21.5	7.6	20.9	59	845.4	463	743.3	120.6	73.8	157.5	170	135.1	96.2
AT1G04683.1	0	0	0	0	0	0	0	0	0	0	0	0	0	0	0	0	0
AT1G04687.1	0	0	0	0	0	0	0	0	0	0	0	0	0	0	0	0	0
AT1G04690.1	1130.5	860	932.3	742.2	865.5	813.9	801.7	755.2	735.9	788.6	551.7	618.3	618.6	743.3	652.3	594.8	673.1
AT1G04693.1	0	0	0	0	0	0	0	0	0	0	0	0	0	0	0	0	0
AT1G04697.1	0	0	0.8	0	0	0	0	0	1	0	0	1.4	0.8	0	1.8	1.4	1.8
AT1G04700.1	0	0	0	0	0	0	2.8	6.3	0	0	0	0	0	0	0	0	0
AT1G04700.2	5.1	11.9	7.6	1.9	2.9	7.6	0	0	14.6	5.1	14.7	4.1	7.8	2.8	5.3	2.4	1.2
AT1G04700.3	0	0	0	0	0	0	0	0	0	1.2	0	0	0	0	0	0	0
AT1G04703.1	0	0	0	0	0	0	0	0	0	0	0	0	0	0	0	0	0
AT1G04707.1	0	0	0	0	0	0	0	0	0	0	0	0	0	0	1.2	0.5	0
AT1G04710.1	45.6	71.2	68.6	79	73.4	117.6	103.2	66.4	110.5	57	132.6	78.1	77.7	99.5	105.5	101.1	102.3
AT1G04713.1	0	0	0	0	0	0	0	0	0	0	1.6	0	0	0	0	0	0.3
AT1G04717.1	0	0	0	0	0	0	0	0	0	0	0	0	0	0	0	0	0
AT1G04720.1	0	0	0	0	0	0	0	0	0	0	0	0	0	0	0	0	0
AT1G04723.1	0	0	0	0	0	0	1.4	0	0	0	0	0	0	1.4	0	1.4	0
AT1G04730.1	0	0	0	0	0	9.1	0	0	0	0	7.9	0	0	0	0	0	0
AT1G04730.2	0	0	0	0	0	0	0	0	45.2	0	0	0	0	0	3.2	0	3.3
AT1G04730.3	6.8	19.2	4.6	42.4	22.5	4.2	7	7.4	15.3	19.1	56	16.5	7.9	26.2	3.3	2.4	12.7
AT1G04730.4	0	0	0	0	0	0	0	0	0	4.3	0	0	0	0	0	0	0
AT1G04733.1	10.8	7.6	9.5	40	18.8	14.1	58	38.5	17.2	18.9	41.4	43.2	35.3	18.5	17.6	26.9	33.4
AT1G04737.1	0	0	0	1.9	0	0	2.8	0	0	0	0	0	0	0	0	0	0
AT1G04743.1	0	0	0	3.9	1	0	0	1.1	0	0	0	0	0	0	0.6	0	0
AT1G04747.1	0	0	0	0	0	0	0	0	0	0	0	0	0	0	0	0	0
AT1G04750.1	406.1	383.8	429	414.8	575.2	423.8	423.2	332.6	498.7	593.4	370.2	396.5	389.5	379	394.4	366	478.4
AT1G04750.2	93.3	191.5	157.7	233.2	71	26.7	57.7	290.6	22.8	0	109	78.2	105.6	167.2	40.2	122.9	20.2
AT1G04750.3	90.4	7.8	36.9	17.1	7.1	33.3	0	9.7	0	31.9	15.1	50.3	50.6	11.9	10.8	4.4	5.6
AT1G04750.4	0	12.1	10.1	0	0	0	18.3	0	9.1	0	0	0	0	0	0	0	0
AT1G04753.1	0	0	0	0	0	0	0	0	0	0	0	0	0	0	0	0	0
AT1G04760.1	5.1	2.8	6.1	0	1	0	0	2.1	4.2	7.8	9.8	1.4	0.8	0	1.2	1.9	0
AT1G04760.2	0	4.6	0	0	0	0	0	0	0	0	0	0	0	0	0	0	0
AT1G04763.1	0	0	0	0	0	0	0	0	0	0	0	0	0	0	1.2	0	0
AT1G04767.1	0	1.8	0.4	1.9	0.5	3.8	2.8	0	1	0	0	0	1.6	1.4	0.3	2.4	1.8
AT1G04770.1	148.7	98.4	139.4	96.4	115.4	13.3	30.7	59	55.2	50	70.4	21.9	33.8	31.8	38.1	54.1	54.9
AT1G04773.1	0	0	0	0	0	0	0	0	0	0	0	0	0	0	0	0	0
AT1G04778.1	3.4	1.8	1.5	0	0	0	0	0	4.2	0	0	2.7	0.8	1.4	0	1.9	0.6
AT1G04780.1	547.5	449.2	460.8	653.5	895.9	548.3	408.5	406.6	385.7	611.3	276.7	474.3	503.2	454.5	552.7	380.7	466.6
AT1G04783.1	0	0	0	0	0	0	0	0	0	0	0	0	0	0	0	0	0
AT1G04787.1	0	0	0	0	0	0	0	0	0	0	0	0	0	0	0	0	0
AT1G04790.1	164.3	191	172.7	142.7	178	193.5	167.3	151.6	208.6	187.5	182.9	189.2	171.3	184.1	181	164.1	157
AT1G04793.1	0	0	0	0	0	0	0	0	0	0	0	0	0	0	0	0	0
AT1G04797.1	0	1.8	3	5.8	1	0	0	3.2	0	2.3	0	0	0.8	1.4	0	2.4	0
AT1G04800.1	4.7	26.3	18.5	0	0	2	0	1.1	263.6	202.9	141.3	12.3	6.1	9.3	6.6	2.1	9.4
AT1G04803.1	0	0	0	0	0	0	0	0	0	0	0	0	0	1.4	0	0	0
AT1G04807.1	0	0	0	0	0	0	0	0	0	0	0	0	0	0	0	0	0
AT1G04810.1	246.7	307.7	331.4	416.4	337.4	354.8	231.5	200.1	397.1	388	296.3	360.5	327.4	317.8	318.2	280.7	295.3
AT1G04813.1	0	0	0	0	0	0	0	0	0	0	0	0	0	0	0	0	0
AT1G04817.1	0	0	0	0	0	0	0	0	0	0	0	0	0	0	0	0	0
AT1G04820.1	660.7	593.4	642.9	695.9	422.5	373.7	255.2	589.8	1589.6	943.9	1434.1	667.6	551.9	900.8	575.5	807.5	650.3
AT1G04823.1	0	0	0	0	0	0	0	0	0	0	0	0	0	0	0	0	0
AT1G04827.1	6.8	2.7	2.3	1.9	4.9	13.3	2.8	6.3	2.1	6.2	1.6	11	9.4	6.9	5.3	6.7	10.5
AT1G04830.1	111.5	129.5	188.9	145.9	88.2	115.7	103.7	96.9	118.1	112.8	54.9	166.6	125.3	161.6	178.2	173.5	169.9
AT1G04830.2	0	0	0	0	0	0	0	0	0	0	0	0	0	0	0	0	0
AT1G04830.3	0	37.6	0	25.6	15.4	0	59.4	10.6	16.3	31.7	72.8	6.1	29.3	0	0	12.8	12.5
AT1G04833.1	251.1	262	243.8	706.2	780.5	954.2	695.8	722	154.6	262.6	145.7	542.8	1140.3	1307	1225	930.2	873.6
AT1G04837.1	0	13.9	11.5	57.3	15	0	0	0	16.4	41	0	0	9.9	0	10.7	5.7	0
AT1G04840.1	1.7	12.8	11.4	13.5	14.7	13.3	12.5	12.6	4.2	3.9	1.6	4.1	12.6	5.5	5.3	5.3	11.7
AT1G04847.1	1.7	0	0	0	0	0	0	0	0	0	0	0	0	0	0	0	0
AT1G04850.1	734.7	835.3	798.3	1068	1188.9	760.7	828.2	1031.7	750	860.4	931.5	686.8	676.7	623.2	617.4	650.4	707.2
AT1G04850.2	2	0	0	0	11.1	0	0	23.6	17.2	0	0	0	0	33.1	10.3	0	20.8
AT1G04853.1	3.4	9.1	5.3	7.7	1	5.7	5.6	9.5	0	0.8	6.5	4.1	3.1	1.4	5.9	7.7	3.7
AT1G04857.1	0	0	0	0	0	0	0	0	0	0	0	0	0	0	0	0	0
AT1G04860.1	299.1	336.9	348.1	437.6	451.8	483.8	334.6	320.2	331.5	322.5	235.7	381.1	373.7	359.2	405.6	341	389
AT1G04863.1	0	0	0	0	0	0	0	0	0	0	0	0	0	0	0	0	0
AT1G04867.1	0	0	0	0	0	0	0	0	0	0	0	0	0	0	0	0	0
AT1G04870.1	59.8	66	60.8	100.8	134.1	76.2	103.6	136.7	53.7	62.3	114.6	131.6	86.9	71.4	53.1	42.9	49.7
AT1G04870.2	56.8	45.4	25.3	32.3	15.5	31.9	23.3	18.1	53.6	13.4	0	0	40.3	47.4	20.1	32.7	61.9
AT1G04873.1	0	0	0	0	0	0	0	0	0	0	0	0	0	0	0	0	0
AT1G04877.1	3.4	1.8	0.8	0	0	0	0	8.4	3.1	3.1	3.3	6.9	3.1	1.4	1.2	3.4	4.3
AT1G04880.1	3.4	1.8	0.8	0	0	0	1.4	0	0	0	0	0	0.8	0	0	0	1.2
AT1G04883.1	0	0	0	0	0	0	0	0	0	0	0	0	0	0	0	0	0
AT1G04887.1	0	0	0	0	0	0	0	0	0	0	0	0	0	0	0	0	0
AT1G04890.1	0	0	0	0	0	0	0	0	0	0	0	0	0	0	0	0	0
AT1G04893.1	1.7	1.8	0.8	0	0	1.9	0	5.3	0	3.1	3.3	1.4	0.8	0	2.3	1.9	0.6
AT1G04895.1	0	0	0	0	0	0	0	0	0	0	0	0	0	0	0	0	0
AT1G04897.1	0	0	0	0	0	0	0	0	0	0	0	0	0	0	0	0	0
AT1G04900.1	50.7	50.2	48.8	92.5	93.9	49.3	68.3	60	43.8	23.4	34.4	63.1	61.2	91.1	29.3	39.3	44.4
AT1G04907.1	0	0	0	0	0	0	0	0	0	0	0	0	0	0	0	0.5	0
AT1G04910.1	343	334.1	300.1	214	242.5	185.9	224.5	187.5	194.9	276.4	237.4	202.9	207.3	196.2	195.7	186.8	202.8
AT1G04913.1	0	0.9	2.3	0	0	1.9	0	1.1	0	2.3	0	1.4	0	1.4	0.6	0.5	0
AT1G04917.1	0	11.2	12.1	3.3	12.5	11.1	6.9	15.5	10.1	13.9	18.1	23.4	0.2	10	2.7	9.5	9.6
AT1G04920.1	5.1	2.7	4.6	0	2	1.9	1.4	1.1	12.5	5.5	9.8	4.1	2.4	0	2.9	1.9	2.5
AT1G04923.1	0	0	0	0	0	0	0	0	0	0	0	0	0	0	0	0	0
AT1G04927.1	0	0	0	0	0	0	0	0	0	0.8	0	0	0.8	0	0.6	1	2.5
AT1G04930.1	0	45.8	44.9	48.2	26.1	19	26.5	38.9	21.8	43.7	31.1	41.2	17.4	20.7	23.4	13.1	35.7
AT1G04930.2	0	0	0	0	0	0	0	0	2.1	0	0	2.6	0	0	0	0	0
AT1G04930.3	40.5	7.2	0	0	17	0	0	0	0	0	0.1	0	13.9	0	0	8.5	2.5
AT1G04933.1	2.9	2.1	0.1	0	0	0	0	0	0	0	0	0	1.6	0	0.2	0.5	1
AT1G04933.2	25.5	53	31.5	14.3	10.6	10.3	11.2	9.9	17.3	25.4	37.8	21.7	27.6	7.3	10.9	17.7	13.4
AT1G04937.1	0	0	0	0	0	0	0	0	0	0	0	0	0	0	0	0	0
AT1G04940.1	263.6	275.7	285.6	242.9	203.5	352.1	369.5	274.7	685.5	400	826.7	361.9	370.8	406.8	362.9	375	324
AT1G04943.1	0	0	0	0	0	0	0	0	0	0	0	0	0	0	0	0	0
AT1G04945.1	0	0	0	0	0	0	0	0	0	0	0	0	0	0	0	0	0
AT1G04945.2	59.1	55.2	70.8	71.3	82.6	59.1	46	54.9	0	0.1	14.7	72.6	50.5	65.9	27.1	45.7	29.2
AT1G04945.3	0	0	0	0	18.8	2.2	0	0.5	26.9	34.8	0	0	8.2	9.5	21	0	34.9
AT1G04945.4	0	18.7	0	21.3	12.9	4	9.7	11.2	6.9	0	0	0	3	0	5.1	4.1	3.3
AT1G04947.1	0	0	0	0	0	0	0	0	0	0	0	0	0	0	0	0	0
AT1G04950.1	0	0	13.9	0	0	54.1	0	0	1.2	0	0	0	0	0	0	0	0
AT1G04950.2	182.5	204.4	180.2	196.6	183.5	230.5	245.5	242.1	159.8	196.7	217.7	231.4	221.2	226.4	227.8	243.5	216.9
AT1G04950.3	0	44.8	45	0	58	0	13.8	10.6	20.4	36.8	0	41.4	22.9	14	28.9	5	12.4
AT1G04953.1	0	0	0	0	0	0	0	0	5.2	0.4	0	0	0	0	0	0	0
AT1G04957.1	0	0	0	0	0	0	0	0	0	0	0	0	0	0	0	0	0.6
AT1G04960.1	212.9	257.1	279.8	398.7	455.4	300	221.2	224.3	178.8	275.4	209.6	208.5	260.2	253.1	311.1	217.4	265.1
AT1G04960.2	0	16.8	27.9	23.5	21.9	47.2	15.8	0	13	13.5	0	23.2	24.8	39.7	10.6	14.9	9.8
AT1G04963.1	0	0	0	0	0	0	0	0	0	0	0	0	0	0	0	0	0
AT1G04967.1	0	0	0	0	0	0	0	0	0	0	0	0	0	0	0	0	0
AT1G04970.1	303.4	216.2	339.7	925.9	813	592.1	580.2	441.5	187.2	320.7	140.1	271	356	511	581.1	519.5	365.8
AT1G04970.2	0	76.5	59.8	0	29.7	100.5	100.7	0	73.1	48.9	90.8	50.6	133.7	8.1	0.2	0	73.5
AT1G04970.3	63.2	103.5	147.4	84.3	145.1	90.9	38.6	54.6	20.1	94.2	39.2	107.5	33.9	74.9	126.6	58.6	76.7
AT1G04973.1	6.8	20.1	25.1	19.3	7.8	26.6	11.2	23.2	5.2	7.5	9.8	17.8	17.3	12.4	14.1	13.4	15.4
AT1G04977.1	84.8	109.9	58.4	83.2	35.7	31.6	125.4	71.6	68.4	81.7	178	69.2	64.8	39.6	50.4	94.1	76.8
AT1G04980.1	18.6	11	25.1	173.5	137.9	66.4	43.2	74.8	52.1	11.7	47.5	34.3	111.5	129.9	46.9	38.8	77.1
AT1G04983.1	0	0	0	0	0	0	0	0	0	0	0	0	0	0	0.6	0	0.6
AT1G04985.1	288.6	373.3	285	376.3	339.8	384.6	363.1	403	234.8	312.3	336.8	414.3	380.4	313.8	353.2	363	357.3
AT1G04985.2	66.3	74	84.5	59.4	52.4	28.9	73.3	60.4	26.7	40.6	34.9	50.5	66.3	49.5	50	56	45.3
AT1G04987.1	0	0	0	0	0	0	0	0	0	0	0	0	0	0	0	0	0
AT1G04990.1	35.4	14.6	0	47.2	33.9	0	27	76.6	14.1	40.9	30.9	19.1	30.3	53	4	20.4	0
AT1G04990.2	0.1	0	0	0	0	0	5.7	0	28.4	0	0	0	0.2	0	0	0	0
AT1G04990.3	60.5	36.3	69.2	75.4	48.7	36.4	9.3	23.8	23.5	24	39.1	97	98.8	44	40.1	36.7	50.9
AT1G04990.4	0	10.6	7.7	0	0	0	0	0	0	0	0	0	0	0	0	3.5	0
AT1G04990.5	0	3	0	0	0	0	0	0	0	0	0	0	0	0	0	1.5	0
AT1G04990.6	166	144.5	153.9	99.1	173.7	84.9	61.2	45.9	119.7	99	36.4	53.9	37.1	108.9	88.3	58.6	70.5
AT1G04997.1	0	0	0	0	2	0	2.8	2.1	0	2.3	1.6	0	0	0	1.8	0.5	0
AT1G05000.1	0	1.8	4.6	212.6	246.7	65.2	41.8	92.4	11.3	4.7	0	58.3	79.6	84	58.9	73.3	50.7
AT1G05000.2	0	0	0	38.3	12.3	0	8.2	0	0	0	0	0	0	0	0.1	10.1	3.6
AT1G05000.3	0	0	0	9.4	16.8	3.1	8.6	3.4	3.3	0	0	8.9	5.2	4.4	11.4	4.8	9.8
AT1G05003.1	0	0	0	0	0	0	0	0	0	0	0	0	0	0	0	0	0
AT1G05005.1	0	0	0	0	0	0	0	0	0	0	0	0	0	0	0	0	0
AT1G05007.1	0	0	0	0	0	0	0	0	0	0	0	0	0	0	0	0	0
AT1G05010.1	2037.9	2101.6	3912.2	10888.3	15555.3	8131	5734.8	11433.9	2037.8	2438.3	2002.2	5116.2	7597.1	8812.9	5432.8	5216.5	6451.5
AT1G05013.1	0	0	0	0	0	0	0	0	0	0	0	0	0	0	0	0	0
AT1G05017.1	1.7	0	0	0	0	0	0	0	0	0	1.6	0	0	1.4	0	0	0
AT1G05020.1	3.4	5.5	3	32.8	18.6	22.8	18.1	51.6	9.4	9.4	11.5	128.9	111.5	123	70.9	71.4	66
AT1G05023.1	3.4	0.9	3	0	2	7.6	4.2	1.1	3.1	3.1	9.8	6.9	11	1.4	8.8	9.1	10.5
AT1G05027.1	0	0	0	0	0	0	0	0	0	0	0	0	0	0	0	0	0
AT1G05030.1	232.9	264.4	180.7	124.2	97.2	127.2	100.2	144.1	130.9	214.2	204.2	127.8	150.4	145.9	125.6	153	128.5
AT1G05030.2	15.5	62.4	16.5	8.8	20.1	7.5	5.8	13.9	33.7	49	15.2	10.6	10.5	24	32	13.1	10.8
AT1G05033.1	19	0	0	0	0.2	0	0.5	17.9	3.4	0	5.3	12.1	6.9	5	2	9.9	6.4
AT1G05035.1	38.9	44.7	7.6	5.8	0	20.9	9.8	15.8	8.3	23.4	19.6	24.7	12.6	11.1	18.2	23.5	14.8
AT1G05037.1	0	0	0	0	0	0	0	0	0	0	0	0	0	0	0	0	0
AT1G05040.1	0	0.9	0	0	0	0	0	0	0	0	0	1.4	0	0	0	0	0
AT1G05040.2	0	0	0	0	0	0	0	0	0	0	0	0	0	0	0	0	0
AT1G05043.1	0	0	2.3	0	2.9	0	1.4	3.2	1	1.6	0	1.4	0.8	1.4	1.8	3.4	3.7
AT1G05047.1	0	0	0	0	0	0	0	0	0	0	0	2.3	0	0	0	3.9	0
AT1G05053.1	0	0	0	0	0	0	0	0	0	0	0	0	0	0	0	0	0
AT1G05055.1	52.4	51.1	52.6	54	56.7	43.6	66.9	59	62.5	50.7	57.3	56.2	55.7	73.2	70.9	55.1	72.1
AT1G05057.1	0	0.9	0.8	0	1	0	0	3.2	0	0	1.6	1.4	0	0	0	3.4	0.6
AT1G05060.1	219.7	216.4	233.8	269.9	297.3	229.6	211.9	217	155.3	164.7	113	160.4	182.9	153.4	172.9	149.4	173.2
AT1G05065.1	11.8	11.9	3	0	1	0	2.8	3.2	28.1	13.3	34.4	4.1	2.4	2.8	8.8	4.8	3.1
AT1G05067.1	0	0	0	0	0	0	0	0	0	0	0	0	0	0	0	0	0
AT1G05070.1	267	252.9	227	104.1	99.8	148	167.3	110.6	252.3	263.9	334	183.7	163.3	158.9	199.3	224.6	196
AT1G05073.1	0	0	0	0	0	0	0	0	0	0	0	0	0	0	0	0	0
AT1G05077.1	0	0	0	1.9	1	1.9	1.4	4.2	2.1	0.8	0	5.5	5.5	6.9	2.9	1.9	0
AT1G05080.1	0	0	0	0	0	0	0	0	0	0	0	0	0	0	0	0	0
AT1G05083.1	5.1	0	3	0	0	0	0	1.1	1	3.1	0	0	0	0	0	0.5	0
AT1G05085.1	0	0	0	0	0	0	0	0	0	0	0	0	0	0	0	0	0
AT1G05087.1	0	4.6	3.8	0	2.9	7.6	0	2.1	13.6	10.1	0	2.7	0.8	1.4	1.2	0.5	4.3
AT1G05087.2	0	0	0	0	0	0	0	0	0	0	0	0	0	0	0	3.9	0
AT1G05090.1	23.7	39.3	10.7	17.4	12.7	9.5	19.5	11.6	9.4	26.5	24.6	12.3	11.8	5.5	8.8	14.4	8.6
AT1G05093.1	0	0	0	0	0	0	0	0	0	0	0	0	0	0	0	0	0
AT1G05097.1	0	0	0	0	0	0	0	0	0	0	0	0	0	0	0	0	0
AT1G05100.1	1.7	3.7	0.8	40.5	21.5	9.5	7	5.3	3.1	1.6	4.9	0	5.5	9.7	25.8	6.7	4.3
AT1G05103.1	0	0	0	0	1	1.9	1.4	0	0	1.6	1.6	0	2.4	1.4	1.2	1	0
AT1G05107.1	0	0	0	1.9	2.9	0	0	0	0	0	0	1.4	0	2.8	0.6	1	0.6
AT1G05113.1	0	0	0	0	0	0	0	0	0	0	0	0	0	0	0	0	0
AT1G05117.1	0	0	0	0	0	0	0	0	0	0	0	0	0	0	0	0	0
AT1G05120.1	131.8	132.4	155.4	125.3	151.6	130.9	124.1	136.9	102.1	102	86.8	141.2	134.2	136.8	114.9	102	115.9
AT1G05120.2	0	0	0	0	0	0	0	0	0	22.1	0	0	0	0	0	0	0
AT1G05123.1	0	0.9	0.8	0	2.9	0	2.8	2.1	0	0	1.6	2.7	1.6	0	0.6	3.8	0.6
AT1G05127.1	0	0	0	0	0	0	0	0	0	0	0	0	0	0	0	0	0
AT1G05133.1	0	0	0	0	0	0	0	1.1	0	0	0	0	0	0	0	0	0.6
AT1G05136.1	0	0	0	0	0	0	0	0	0	0.8	0	0	0	0	0	0	2.5
AT1G05137.1	0	0	0	0	0	0	0	0	0	0	0	0	0	0	0	0	0
AT1G05140.1	341.3	336	302.4	217.8	236.7	546.4	396	412.9	650.4	427.1	440.4	312.6	312.5	269.4	472.4	464.6	408.1
AT1G05143.1	6.8	8.2	2.3	9.6	6.8	3.8	11.2	11.6	8.3	3.1	8.2	4.1	21.2	11.1	14.1	13.9	8.6
AT1G05147.1	0	0	0.8	0	0	0	0	0	0	0	0	0	0	0	0	0	0
AT1G05150.1	197.7	167.1	201.1	146.5	194.6	151.8	161.7	148.5	253.3	220.2	211.2	112.4	120.9	143.7	143.6	152.3	141.2
AT1G05153.1	0	0	0	0	0	0	0	0	1	0	0	0	0	0	0	0	0
AT1G05160.1	0	0	45.3	0	0	74	0	61.6	60.7	24	48.7	0	18.6	42.6	0	0	18.9
AT1G05160.2	128.4	122.3	69.8	55.9	81.2	0	72.5	11	8.1	76.8	47.9	123.4	78.7	59.6	92	96.3	76.7
AT1G05163.1	2.2	1.2	0	0	0	0	7.3	1.2	2.9	0	2.3	1.9	0	2	0.7	2.8	1.7
AT1G05170.1	5.5	2.9	4.8	25.5	6.6	0	0	12.9	0	10.5	8.2	0	3.8	5.1	0	1.7	6.3
AT1G05170.2	205.8	155	178.8	42	73.6	60.7	66.9	53.5	203.3	183.9	176.8	48	62.9	48.8	69.7	58.2	76.3
AT1G05173.1	0	0	0	0	0	0	0	0	0	0	0	0	0	0	0	0	0
AT1G05177.1	0	0	0	0	0	0	0	0	0	0	0	0	0	0	0	0	0
AT1G05180.1	42.6	144.2	151	64.3	117.8	295.7	69.5	53.9	200.1	198.1	28	219.9	162.1	117.8	159.8	52.9	135.3
AT1G05180.2	145	99.2	93.9	159.5	144.5	7.9	229.4	182.5	54.2	60.1	127.5	52	185	181.4	134.4	179.2	141.9
AT1G05180.3	0	3	8.8	5.6	7.6	0	3.6	6.9	0	4.1	0	25.6	14	7.5	2.9	6.8	5.1
AT1G05183.1	17.8	11.9	0	0	0	0.2	43.9	0	0	0	0	0	45.9	0	18.9	22	0
AT1G05187.1	0	0	4.2	3.3	0.5	3.8	7	0	9.7	0	0	9.6	8.6	6.9	0	0	0
AT1G05190.1	1600.2	1593.1	1233.2	819.3	782.4	1680.8	2055.2	1841.1	3724.4	2265.8	5998.5	2297.6	2167.6	2131.7	2388.2	2782.6	2248.7
AT1G05193.1	0	0	0	0	0	0	0	0	0	0	0	0	0	0	0	0	0
AT1G05197.1	0	0	0	0	0	0	0	0	0	0	0	0	0	0	0	0	0
AT1G05200.1	0	0	0	75	0	0	0	0	0	0	0	0	0	54.4	0	0	0
AT1G05200.2	722.9	803.5	712.1	418.4	528.9	427.4	365.8	185.6	654.2	715	758.9	317.2	299.3	256.5	389	359.9	378.3
AT1G05200.3	4.8	31.2	19.4	0.6	11.2	6.1	2.4	0.3	0.5	40.4	9.1	2.9	8.6	0.4	1	0.7	9.3
AT1G05200.4	0	0	0	0	1.5	0	1.8	1.4	0	0	0	0	1.1	0	0	0	0
AT1G05200.5	0	5.2	2.6	0	1.5	0	0	0	0	7.3	4.2	0	0	2.9	5	2.6	1.9
AT1G05200.6	0	0	0	0	0	0	0	0	0	0	0	0	0	0	0	0	0
AT1G05200.7	4.7	1.1	1.2	7	1.9	0.9	0	5.5	38.2	0.1	10.7	0.5	0.9	8.7	16	4	8.8
AT1G05203.1	6.8	0.9	0	3.9	2	1.9	1.4	4.2	1	1.6	1.6	0	5.5	3.1	2.3	5.7	1.8
AT1G05205.1	57.5	54.8	54.8	108	102.7	75.9	86.4	83.2	71.9	60.1	78.6	48	77.7	76	55.1	68	55.5
AT1G05207.1	77.8	48.7	78.4	14.1	13.1	35.7	20	45.6	212.5	187	298.7	35.4	39.4	38.4	63.5	68.1	45.7
AT1G05210.1	6.8	1.8	2.3	9.6	6.8	3.8	4.2	9.5	30.2	8.6	45.8	4.1	8.6	22.1	7.6	12	10.5
AT1G05213.1	25.1	29.8	33.8	12.8	26.9	25.6	30.1	14.1	21.2	38.3	38.9	26.9	39.9	19	25.8	25.9	26
AT1G05217.1	0	0	0	0	0	0	0	0	0	0	0	0	0	0	0	0	0
AT1G05220.1	0	0	0	1.9	2	1.9	4.2	1.1	2.1	0.8	1.6	1.4	0.8	1.4	0.6	2.4	1.8
AT1G05223.1	0	0	0	0	0	0	0	0	0	0	0	0	0	0	0	0	0.6
AT1G05227.1	0	0	0	0	0	0	0	0	0	0	0	0	0	0	0	0	0
AT1G05230.1	0	0	15.8	0	0	0	0	0	3.1	8.6	15.3	0	0	0	0	0	0
AT1G05230.10	0	0	0	0	0	0	0	0	0	0	0	0	0	0	0	0	0
AT1G05230.11	0	0	0	0	0	0	0	0	0	0	0	0	0	0	0	0	0
AT1G05230.12	0	0	0	0	0	0	0	0	0	0	0	0	0	0	0	0	0
AT1G05230.2	1.7	0.9	0.7	1.9	75	0	1.5	1.1	0.1	79.9	1.7	1.5	0	0	0.6	0.5	0.6
AT1G05230.3	183.5	122.8	102.7	87.6	61	137.2	154.7	112.2	87.6	111.9	105.3	61.6	77.8	106.6	111	64	112
AT1G05230.4	39.9	95.4	58.9	90.9	0.1	65.8	22.3	70	132.3	0	88.4	20.6	33	0	59.6	35.1	49.1
AT1G05230.5	0	0	0	0	0	0	0	0	0	0	0	0	0	0	0	0	0
AT1G05230.6	0	0	0	0	0	0	0	0	0	0	0	0	0	0	0	0	0
AT1G05230.7	0	0	0	0	0	0	0	0	0	0	0	0	0	0	0	0	0
AT1G05230.8	0	0	2.6	0	1.8	0	0	0	8.1	0	4.6	0	0	0	4.7	0	0
AT1G05230.9	0	0	0	0	0	0	0	0	0	0	0	0	0	0	0	0	0
AT1G05233.1	0	0	0	0	0	0	0	0	0	0	0	0	0	0	0	0	0
AT1G05237.1	0	0	0	0	0	0	0	0	0	0	0	0	0	0	0	0	0
AT1G05240.1	1.7	1.8	1.5	1.9	2	0	0	0	1	1.6	8.2	0	0	5.5	2.3	1.4	1.8
AT1G05243.1	3.4	2.9	2.4	3.3	0	1.9	3.3	0	0	0	0	0	1.3	3.3	0.7	0	0
AT1G05247.1	0	0	0	0	0	0	0	0	0	0	0	0	0	0	0	0	0
AT1G05250.1	0	0	0	1.9	0	0	0	0	0	0	0	0	0	0	0	0	0
AT1G05253.1	0	0	0	0	0	0	0	0	0	0	0	0	0	0	0	0	0
AT1G05257.1	0	0	0	0	0.1	0.2	0	0	0	0	0	0	0	1.6	0.4	0	0
AT1G05260.1	1.7	0	0	0	0	0	0	0	0	0	0	0	0	0	0.6	0	0.6
AT1G05263.1	0	0	0	0	0	0	0	0	0	0	0	0	0	0	0	0	0
AT1G05267.1	0	0	0	0	1.4	0	0	0	0	0	0	0	0	0	0	4.1	2.8
AT1G05270.1	202.8	223.7	238.4	277.6	303.2	265.6	267.7	270.7	259.5	224.9	275	260.5	264.6	243.2	227.4	261	246
AT1G05273.1	0	0.4	1.7	1.5	5.4	3	6.2	3.9	3.6	2.9	0	0.2	2.5	1.5	3	1.2	0.8
AT1G05277.1	18.6	23.7	20.6	11.6	15.6	7.6	8.4	10.5	2.1	15.6	8.2	12.3	20.5	19.4	17.6	14.8	13.6
AT1G05280.1	0	0	0	0	1	0	0	0	0	0	0	0	0	0	0	0	0
AT1G05280.2	0	0	0	0	0	0	0	0	0	0	0	0	0	0	0	0	0
AT1G05283.1	0	0	0	0	0	0	0	0	0	0	0	0	0	0	0	0	0
AT1G05287.1	0	0	0	0	0	0	0	0	0	0	0	0	0	0	0	0	0
AT1G05290.1	0	0	0	0	0	0	0	0	0	0	0	0	0	0	0	0	0
AT1G05291.1	0	0	0	0	0	0	0	0	0	0	0	0	0	0	0	0	0
AT1G05293.1	0	0	0	0	0	0	0	1.1	0	0	0	1.4	0	0	0	0.5	0.6
AT1G05297.1	0	0.9	0	0	0	0	0	0	3.1	2.3	1.6	2.7	0	0	0	0.5	0.6
AT1G05300.1	13.9	18.8	23.6	22.9	44.9	38	56	100.5	0.2	6.1	8.2	81.1	60	54.4	51.9	79.4	68.8
AT1G05300.2	3	2.2	0	17.6	7.9	22.7	30.5	13.2	6.1	3.2	0	24.5	12.2	18.8	23.7	11.2	13.2
AT1G05303.1	0	0	0	0	0	0	0	0	0	0	0	0	0	0	0	0	0
AT1G05307.1	0	0	0	0	0	0	0	0	0	0	0	0	0	0	0	0	0
AT1G05310.1	16.9	15.5	25.1	5.8	8.8	20.9	9.8	31.6	4.2	7.8	0	15.1	6.3	2.8	12.3	19.6	19.7
AT1G05313.1	0	0	0	0	0	0	0	0	0	0	0	0	0	0	0	0	0
AT1G05317.1	1.7	1.8	1.5	3.9	8.8	11.4	4.2	6.3	1	0.8	1.8	1.4	0.8	0	0.6	2.4	1.8
AT1G05320.1	81.7	43.7	25.7	0	14.4	0.2	0.3	62.8	77.4	11.5	33	20.5	60.6	6.4	38	0	36.4
AT1G05320.2	131.7	111.7	198.1	64.1	100	108.2	113.2	78.9	162.6	156.9	92.2	99.9	78.7	87.8	108	107.1	115.3
AT1G05320.3	0	11.1	0	0	0	48.5	0	0	0	0	0	0	0	0	0	0	0
AT1G05320.4	0	0	12.4	0	2	0	0.1	2.2	0	1.6	3.6	3	1.6	1.6	1.2	0	1.3
AT1G05320.5	0	0	0	0	0	0	0	0	0	0	0	0	0	0	0	0	0
AT1G05320.6	7.9	10.9	27.3	12.9	0	27.1	25.8	7.9	0	7.7	15.7	0	9.8	11.8	10.5	11.2	4.8
AT1G05320.7	0	0	0	0	0	0	0	0	0	0	0	0	0	0	0	0	0
AT1G05320.8	0.1	0	0	0.1	0	0	0.1	0	87	0	0	0	0	0	0	0	0
AT1G05320.9	0	12.4	0	0	0	0	0	0	17	48.7	33.9	0	0	0	0	0	0
AT1G05323.1	0	0	0	0	0	0	0	0	0	0	0	0	0	0	0	0	0
AT1G05327.1	0	0	0	0	0	0	0	0	0	0	0	0	0	0	0	0	0
AT1G05330.1	0	0	1.5	0	1	3.8	8.4	2.1	0	0	0	0	0	0	2.9	2.4	0
AT1G05333.1	0	0	0	0	0	0	0	0	0	0	0	0	0	0	0	0	0
AT1G05333.2	0.1	0.2	0.1	4.1	0.7	187.3	148.8	3.5	21.9	140.3	0.9	158.7	0.1	0.1	75.8	152.2	158.8
AT1G05337.1	0	0	0	0	0	0	0	0	0	0	0	0	0	0	0	0	0
AT1G05340.1	5.1	2.7	8.4	368.2	280.7	72.1	276.1	237	0	0	1.6	50.7	83.2	80.1	417.9	252.4	150.4
AT1G05343.1	1.7	0	0	0	0	0	0	0	1	0	0	0	0	1.4	0	0	0
AT1G05347.1	39.4	32.2	36.6	108.8	64.9	0	189.4	102.6	52.5	39.9	58.9	75.2	62.6	82.8	138.8	105.7	68.4
AT1G05350.1	113.2	116.9	131	98.3	101.7	74	72.5	108.5	176.2	135.1	250.5	161.8	117.8	156.1	106.1	135.5	112.2
AT1G05353.1	0	0	0	0	0.3	0	0	0	0	1.5	0.1	0.4	0	0	0	0	0.3
AT1G05357.1	0	0	0	0	0	0	0	0	0	0	0	0	0	0	0	0	0
AT1G05360.1	28.3	71.5	61.8	83.9	76.7	105.2	30	66	70.1	67.1	95	43.4	56	69.2	80.8	88.3	79.6
AT1G05360.2	11.5	0	0	0	16.2	6.8	19.5	14	0	5.7	0	9.5	0	11.1	8.3	14.5	9.3
AT1G05360.3	49.7	17.1	25	47.2	0	0	84.3	19	11.2	20.9	0	37.5	43	8.1	7.6	7.3	14.7
AT1G05363.1	0	0	0	0	1	1.9	0	0	0	1.6	0	1.4	0.8	2.8	0	0	0
AT1G05367.1	0	0	0	0	0	0	0	0	0	0	0	0	0	0	0	0	0
AT1G05370.1	10.1	9.1	4.6	0	2.9	1.9	8.4	17.9	14.6	7	14.7	8.2	17.3	15.2	14.1	11.5	10.5
AT1G05373.1	0	0	0	0	0	0	0	0	0	0	0	0	0	0	0	0	0
AT1G05377.1	0	0	0.8	0	0	0	0	0	0	0	0	0	0	0	0	0	0
AT1G05380.1	216.3	164.7	248.3	262.1	236.2	224.4	220.2	235.9	63.5	143.6	170.2	253.5	229.2	256.9	185.5	243.8	216.3
AT1G05380.2	0	37	0	0.1	55.2	139.8	0.1	0	139.8	123.4	0	0.1	0	0.1	70	0	0
AT1G05380.3	0	0	0	0	0	0	0	0	0	0	0	0	0	0	0	0	0
AT1G05383.1	0	0	0	0	0	0	0	0	0	0	0	0	0	0	0	0	0
AT1G05385.1	186.9	212.2	102	131.5	95.9	95.9	197.8	78.6	289.4	128.9	192.9	128.4	111.3	170.8	93.1	99.2	118.2
AT1G05385.2	80.1	79.9	96.1	161.5	60.6	167.8	138.2	191	44.2	76.4	273.7	99.2	114	75.2	116.2	140.3	95.1
AT1G05387.1	0	0	0	0	0	0	0	0	0	0	0	0	0	0	0	0	0
AT1G05390.1	0	0	0	0	0	0	0	0	0	0	0	0	0	0	0	0	0
AT1G05397.1	0	0	0	0	0	0	0	0	0	0	0	0	0	0	0	1	0
AT1G05400.1	5.1	0	0	0	8.9	15.2	0	20	0	3.9	0	0	12.6	0	0	7	0
AT1G05400.2	0	9.1	6.1	11.6	15.5	0	18.1	0	2.1	0	0	6.8	0	4.1	4.1	0.7	8.6
AT1G05407.1	0	0	0	0	0	0	0	0	0	0	0	0	0	0	0	0	0
AT1G05410.1	42.1	28.6	115.8	115.6	92.3	136.6	22	51.5	50.6	125.2	78.7	66.7	125.1	132.7	57.1	31	79.2
AT1G05410.2	81.2	118.3	0	0	53.4	0	82.6	68.6	80.8	14.5	58.8	96.5	25.6	15.2	56.6	90.6	58.3
AT1G05413.1	0	0	0	0	0	0	0	0	0	0	0	0	0	0	0	0	0
AT1G05417.1	0	0	0	0	0	0	0	0	0	0	0	0	0	0	0	0	0
AT1G05420.1	0	0	2.3	0	0	0	0	1.1	3.1	3.1	3.3	0	0	1.4	0.6	0.5	0.6
AT1G05420.2	0	0.9	0	0	0	0	0	0	0	0	0	0	0	0	0	0	0
AT1G05423.1	0	0	0	0	0	0	0	0	0	0	0	0	0	0	0	0	0
AT1G05427.1	0	0	0	0	0	0	0	0	0	0	0	0	0	0	0	0	0
AT1G05430.1	245	262	263.6	229.4	253.3	229.6	207.8	154.8	291.9	350.6	307.8	233.1	270.8	257	225.6	195.4	219.4
AT1G05433.1	0	0	0	0	0	0	0	0	0	0	0	0	0	0	0	0	0
AT1G05440.1	0	0	0	0	0	0	2.8	0	0	0	3.3	0	0	0	0	0	0
AT1G05443.1	0	0	0	0	0	0	0	0	0	0	0	0	0	0	0	0	0
AT1G05447.1	0	0	0	0	0	0	0	0	0	0	0	0	0	0	0	0	0
AT1G05450.1	0	0	0	3.9	0	0	0	0	0	0	0	0	0	0	0.6	0	0
AT1G05450.2	0	0	0	0	0	0	0	0	0	0	0	0	0	0	0	0	0
AT1G05453.1	0	0	0	0	0	0	0	0	0	0	0	0	0	0	0	0	0
AT1G05460.1	91.2	116.9	80	34.7	41.1	66.4	61.3	30.5	123	97.6	129.3	63.1	58.9	45.6	53.3	62.7	69.7
AT1G05460.2	0	0	0	0	0	0	0	0	0	0	0	0	0	0	0	0	0
AT1G05463.1	1.7	0	0	0	0	0	0	0	1	0	0	1.4	0	0	0	0	0
AT1G05467.1	72.7	99.5	110.5	65.5	74.3	53.1	50.2	50.6	35.4	72.6	22.9	49.4	65.9	70.5	53.3	45.5	48.7
AT1G05470.1	0	20.4	5.1	1.9	5.9	9.4	2.8	2.8	51.9	50	41.5	20.6	15.6	17.8	18.8	12.4	3.8
AT1G05470.2	33.8	3.4	21.5	0	0	5.8	0	6.7	19	7.8	45.2	0	4	12.6	1.7	8.7	4.3
AT1G05473.1	0	0	0	0	0	0	0	0	0	0	0	0	0	0	0	0	0
AT1G05477.1	0	0	0	0	0	0	0	0	0	0	0	0	0	0	0	0	0
AT1G05483.1	0	0	0	0	0	0	0	0	0	0	0	0	0	0	0	0	0
AT1G05487.1	0	0	0	0	0	0	0	0	0	0	0	0	0	0	0	0	0
AT1G05490.1	1.7	0.9	6.1	3.9	0	0	2.8	0	0	2.3	3.3	0	0.8	1.4	1.2	2.9	0.6
AT1G05493.1	0	0	0	0	0	0	0	0	0	0	0	0	0.8	0	0	0	0
AT1G05497.1	0	0	0	0	0	0	0	0	0	0	0	0	0	0	0	0	0
AT1G05500.1	0	17.9	7.5	0	52.9	18.7	13.7	10.4	167.1	54.7	49.2	27.5	19.7	41.6	26.5	14.4	18.5
AT1G05500.2	371.8	295.2	312.5	348.9	321.7	303.8	272.1	251.8	349.9	287.2	517.2	249.5	311.6	287.2	275.4	285.4	233
AT1G05507.1	0	0	0	0	0	0	0	0	0	0	0	0	0	0	0	0	0
AT1G05510.1	0	0	0	0	0	0	0	1.1	1	0	0	0	0	0	0	0	0
AT1G05517.1	1.7	0.9	0	0	0	0	1.4	0	0	0.8	0	1.4	1.6	0	0	0.5	0
AT1G05520.1	368.4	302.2	293.3	374	383.4	356.7	295.6	161.1	236.6	291.2	167	234.4	266.9	291.5	259.6	237.1	263.2
AT1G05523.1	182.3	50.3	76.7	0.1	0	19	0	64.3	116.6	64.7	0.1	0	0	172.4	34.8	0	59.1
AT1G05527.1	0	0	0	0	0	0	0	0	0	0	0	0	0	0	0	0	0
AT1G05530.1	0	0	0	0	0	0	0	0	0	0	0	0	0	0	0	0	0
AT1G05533.1	0	0	0	0	0	0	0	0	0	0	0	0	0	0	0	0	0
AT1G05537.1	0	0	0	0	0	0	0	0	0	0	0	0	0	0	0	0	0
AT1G05540.1	62.5	22.7	23.5	1.9	0	11.4	5.6	6.3	59.6	49.6	65.4	17.8	9.4	12.4	17.6	21.7	16
AT1G05540.2	0	21.1	18.4	0	10.8	0	0	0	22.7	5	55.8	0	0	0	0	7	0
AT1G05543.1	0	0	0	0	0	0	0	0	0	0	0	0	0	0	0	0	0
AT1G05547.1	0	0	0	0	0	0	0	0	0	0	0	0	0	0	0	0	0
AT1G05550.1	0	0	0	0	0	0	0	0	0	0	0	0	0	0	0	0	0
AT1G05550.2	0	0	0.8	0	2	0	4.2	0	2.1	0	3.3	0	0	0	2.3	0	1.7
AT1G05550.3	0	0	0	0	0	0	0	0	0	0	0	0	0	0	0	0	0
AT1G05550.4	1.7	0.9	0	0	0	1.9	0	1.1	0	1.6	0	1.4	0	0	0	0.5	0.1
AT1G05553.1	0	0.3	3.7	0	0	0	1.8	17	0	0	0	0	0	0	0	0	5
AT1G05557.1	5.2	1.5	2.8	3.9	0	5.5	0	0	4.1	1.9	3.6	3.7	1.3	1.4	0	1.4	2.4
AT1G05560.1	184.5	283.6	212.7	761.8	597.7	422	267.6	168.4	325.8	346.6	245.7	182.1	135.5	212.9	265.7	262.1	221.3
AT1G05560.2	91	140	20.4	51.7	45.9	63.7	139.5	79.1	64.1	32	122.7	46.9	48.2	9.5	104.1	58.8	83.8
AT1G05563.1	0	0	0	0	0	0	0	0	0	0	0	0	0	0	0	0	0
AT1G05567.1	0	0	0	0	0	0	0	0	0	0	0	0	0	0	0	0	0
AT1G05570.1	0	0	0	0	0	0	0	0	0	0	0	0	0	0	0	0	0
AT1G05570.2	171.4	159.6	160.2	0	13.7	0.1	103.9	5.9	89.1	330.7	117.9	12	79.6	6.1	180.6	57.1	40.1
AT1G05570.3	0	0	0	0	0	0	0	36.9	0	0	0	0	0	0	0	0	0
AT1G05570.4	514.6	583.5	450	146.5	247.4	354.7	154	227.9	154.8	204.8	0	148.3	116.7	147.3	94.9	98.1	162.7
AT1G05575.1	11.8	25.6	31.2	456.9	237.7	343.4	382	801.5	43.8	36.7	9.8	355.1	1423.3	1592.9	885	534	442
AT1G05577.1	3.4	0	0	0	1	0	1.4	0	0	0	0	0	1.6	1.4	0	0.5	0
AT1G05580.1	0	0	0	0	0	0	0	0	0	0	0	0	0	0	0	0	0
AT1G05580.2	0	0	0	0	0	0	0	0	0	0	0	0	0	0	0	0	0
AT1G05583.1	0	0	0	0	0	0	0	0	0	0	0	0	0	0	0	0	0
AT1G05587.1	0	0	0	0	0	0	0	0	0	0	0	0	0	0	0	0	0
AT1G05590.1	0	0	0	0	14	0	0	0	11.2	0	41.3	12.8	19.6	20.3	8.7	0	0
AT1G05590.2	0	0	0	0	0	0	7.7	0	0	0	0	0	0	0	0	0	0
AT1G05590.3	103.1	109.6	87.6	28.9	13.4	85.4	59.2	53.7	115.9	117.1	119.1	32.4	26	29.4	62.2	68.5	59.2
AT1G05593.1	0	0	0	0	0	0	0	0	0	0	0	0	0	0	0	0	0
AT1G05597.1	0	0	0	0	0	0	0	0	0	0	0	0	0	0	0	0	0
AT1G05600.1	62.5	55.7	72.4	0	33.2	104.3	80.9	48.8	36.1	9.1	68.7	15.8	65.2	15.9	54.1	91	28.8
AT1G05600.2	0	0	0	0.1	0	0	0	0.1	0.1	0	0	0	0	0.1	0	0	20.9
AT1G05600.3	0	0	0	52	20.6	0	0	38.6	24.3	53.4	0	69.2	0	66.9	28	0	31.6
AT1G05603.1	0	0	0	0	0	0	0	0	0	0	0	0	0	0	0	0	0
AT1G05607.1	0	0	0	0	0	0	0	0	0	0	0	0	0	0	0	0	0
AT1G05610.1	0.8	0.4	0	0.7	0	0	0	0	0.4	0.6	0	0.6	0	0	0.2	0	0
AT1G05610.2	0.9	0.5	0	1.3	0	0	0	0	0.7	0.9	0	0.8	0	0	0.4	0	0
AT1G05613.1	0	0	0	0	0	0	0	0	0	0	0	0	0	0	0	0	0
AT1G05615.1	0	0	0	0	0	0	0	0	0	0	0	0	0	0	0	0	0
AT1G05617.1	0	0	0	0	0	0	0	0	0	0	0	0	0	0	0	0	0
AT1G05620.1	9.1	0	12.1	0	15.8	40.8	0	0	11.6	8.6	27.2	7.5	4.3	15.1	9.7	0	6.7
AT1G05620.2	55.1	30.1	27.5	200.5	130.9	29.4	61.3	59	32.2	33.6	28.5	17.2	35.7	18	42.5	41.2	45.7
AT1G05623.1	0	0	0	0	0	0	0	0	0	0	0	0	0	0	0	0	0
AT1G05630.1	0	24.2	17	0	0	0	0	0	25.2	57.3	0	134.1	0	30.1	14.3	0	17
AT1G05630.2	72.7	69.8	87.4	0.1	45	36	0	88.4	147.8	135	120.8	1.5	56.3	146.8	124.6	107.7	71.1
AT1G05630.3	50.6	16.5	0	36.5	0	0	25.1	0.1	0.1	33.4	59.3	8.3	53.6	0	0	0	0
AT1G05633.1	0	0	0	0	0	0	0	0	0	0	0	0	0	0	0	0	0
AT1G05640.1	13.5	14.6	11.4	5.8	2.9	1.9	2.8	2.1	8.3	14.1	3.3	13.7	2.4	4.1	2.3	4.8	2.5
AT1G05643.1	0	0	0	0	0	0	0	0	0	0	0	0	0	0	0	0	0
AT1G05647.1	0	0	0	0	0	0	0	0	0	0	0	0	0	0	0	0	0
AT1G05650.1	0	0	0	0	0	0	0	0	0	0	0	0	0	0	0	0	0
AT1G05653.1	0	0	0	0	0	0	0	0	0	0	0	0	0	0	0	0	0
AT1G05657.1	0	0	0	0	0	0	0	0	0	0	0	0	0	0	0	0	0
AT1G05660.1	0	0	0	0	0	0	0	0	0	0	0	0	0	0	0	0	0
AT1G05663.1	0	0	0	0	0	0	0	0	0	0	0	0	0	0	0	0	0
AT1G05667.1	0	0	0	0	0	0	0	0	0	0	0	0	0	0	0	0	0
AT1G05670.1	46.8	51.2	35.6	46.3	28.2	56.2	15.3	71.6	48.9	21.2	0	83.9	79.3	56.4	77.1	53.2	65.2
AT1G05670.2	0	0	30.9	0	12.2	0	18.9	0	0.2	18.6	45.4	0	0	0	0	10.2	0
AT1G05670.3	25.8	21.8	17.2	0	13.4	19.7	18.7	0	11.4	30.5	23.3	7.9	34.6	70.7	20.8	3.6	15.5
AT1G05673.1	0	0	0	0	0	0	0	0	0	0	0	0	0	0	0	0	0
AT1G05675.1	1.7	3.7	5.3	250.6	162.4	273.2	225.9	1496.7	19.8	18	9.8	902	1939.1	2374.9	1381.9	830.5	726.1
AT1G05680.1	0	1.8	3	379.8	369.7	81.6	101.8	15.8	0	0	0	11	24.3	41.4	35.2	23.5	20.3
AT1G05683.1	0	0	0	0	0	0	0	0	0	0	0	0	0	0	0	0	0
AT1G05687.1	2.1	0	0	2.6	0	0	0	0	2.1	0	2.7	0	0	0	1.7	0	1.6
AT1G05690.1	55.8	103.2	112	32.8	35.2	117.6	72.5	67.4	95.9	114.8	60.6	43.9	43.2	47	75	88.1	76.4
AT1G05693.1	0	0	0	0	0	0	0	0	0	0	0	0	0	0	0	0	0
AT1G05697.1	0	0	0	0	0	0	0	0	0	0	0	0	0	0	0	0	0
AT1G05700.1	0	2.7	0	0	0	5.7	4.2	5.2	0	0	0	17.8	2.3	12.4	4.1	16.8	0
AT1G05700.2	0	0	0	0	0	0	0	0	0	0	0	0	0	0	0	0	9.2
AT1G05703.1	0	1.8	0	0	1	0	0	0	2.1	1.6	0	0	0	0	1.2	1	1.2
AT1G05707.1	0	0	0	0	0	0	0	0	0	0	0	0	0	0	0	0	0
AT1G05710.1	0	0	0	0	0	0	0.1	0	0	0	3.1	0	0	0.4	0.6	0	0
AT1G05710.10	0	3.6	0	14.2	6.6	3.3	3.2	6.7	0	1.5	0	0	5.9	6.1	1	2.8	9.7
AT1G05710.11	0	0	0	0	0	0	0	0	0	0	0	0	0	0	0	0	0
AT1G05710.12	0	0	0	0	0	0	0	0	0	0	0	0	0	0.4	0	0	0
AT1G05710.13	0	0	0	19.9	7.2	18.8	0	0	0	0	0	5.5	0	0	2	0	7.1
AT1G05710.14	0	0	9.5	97.4	68.1	40.5	53.9	72.1	0	11.2	11.5	22.9	22.1	21.9	32.5	55.4	31.1
AT1G05710.2	6.8	0	9.2	15.6	0	5.8	0	15.7	0	7.3	0	4.6	0	0	8.8	17	0
AT1G05710.3	0	0	0	0	0	0	0	0	11.5	0	23	0	0	0	4.3	0	0
AT1G05710.4	0	1	2.6	0	6.8	0	0	0.2	0	0	0	0	0	4.3	0	0	0
AT1G05710.5	0	1.8	0	0	0	0	4.3	0	9.4	0	0	0	0	9.8	0.9	0	1.5
AT1G05710.6	0	0	0	0	0	0	0	0	0	0.5	0	0	0	0	0	0	0
AT1G05710.7	0	0	0	5	2.4	0	0	0	0	0	0	0	0	6.9	0	1.5	0
AT1G05710.8	0	0	0	0	0	0	0	0	0	0	0	0	0	0	2.7	0	0
AT1G05710.9	0	8.3	0	29.1	27.3	0	4	0	0	3.7	0	4	30.2	0	0	0	16.6
AT1G05713.1	0	0	0	0	0	0	0	0	0	0	0	0	0	0	0	0	0
AT1G05717.1	0	0	0	0	0	0	0	0	0	0	0	0	0	0	0	0	0
AT1G05720.1	201	197.1	246.8	263.9	265.9	231.4	257.8	293.8	172	216.3	183.4	200	225.1	230.3	213.9	233.2	215.1
AT1G05723.1	0	0	0	0	0	0	0	0	0	0	0	0	0	1.4	0	0	0
AT1G05727.1	3.3	0	0	0	8.8	6.4	7.1	8.9	0	0	0	0	8	0	0	0	0.4
AT1G05730.1	3	1.7	2.6	9	3.5	0	5	1.9	0	0	0	2.6	4.4	10.1	1.1	0	1.9
AT1G05730.2	5.5	3.9	2	10.6	3.4	5.7	3.5	4.5	5.2	0.8	4.9	3	0.5	0	1.9	3.8	0
AT1G05733.1	2.2	1.3	4.4	3.3	0	0	0	5	3.4	11.5	10.9	15.2	3.7	19.6	1.4	5.3	7.8
AT1G05737.1	0	0	0	0	0	0	0	0	0	0	0	0	0	0	0	0	0
AT1G05740.1	0	0.9	0	0	0	0	0	0	0	0	0	0	0	0	0	0	0
AT1G05747.1	0	0	0	0	0	0	0	0	0	0	0	0	0	0	0	0	0
AT1G05750.1	30.4	38.9	24.1	13.5	26.8	25.6	26.5	41.1	28.1	31.2	27.5	54.8	25.7	34.5	17.2	29.7	35.8
AT1G05750.2	0	2.2	2.6	0	6.4	12.3	0	0	0	0	0.1	0	6.5	0	10.4	0	0
AT1G05753.1	0	0	0.1	0	3.9	0	0	0	0	2.9	0	0	0	0	0	0	0
AT1G05757.1	0	0	0.8	1.9	0	1.9	0	1.1	1	0.8	0	1.4	0	1.4	2.3	1	1.8
AT1G05760.1	0	0	0	0	0	0	0	0	0	0	0.2	0	0	0	0	0	0
AT1G05760.2	0	0	0	0	0	0	0	0	0	0	0	0	0	0	0	0	0
AT1G05763.1	0	1.8	0.8	0	0	0	1.4	1.1	1	1.6	4.9	1.4	1.6	0	0	1.4	1.2
AT1G05767.1	72.7	64.8	60.9	69.4	64.5	53.1	0	4.9	96.9	50.8	42	0.1	27.3	20.8	38.6	26.2	15.7
AT1G05767.2	0	0	0	0	0	0	0	0	0	0	0	0	0	0	0	0	0
AT1G05770.1	1.7	0	0	0	0	0	0	1.1	2.1	0	0	0	0.8	0	0	0.5	0
AT1G05773.1	5.1	6.4	9.1	7.7	6.8	1.9	7	11.6	3.1	3.1	6.5	5.5	6.3	6.9	12.3	2.4	2.5
AT1G05777.1	0	0	0.8	0	0	3.8	0	0	0	0	1.6	0	0	0	0	1	0.6
AT1G05780.1	89.6	108.6	101.3	77.1	103.7	58.8	65.5	62.1	53.2	61.7	83.5	49.4	89.5	74.6	51.6	72.3	67.8
AT1G05783.1	0	3.2	3.8	3.9	2.2	0	4.2	2.1	1	0.8	1.6	0	2.4	1.7	2.3	2.4	1.8
AT1G05785.1	31	18.9	26.5	35.7	53.5	43.1	43.5	25.2	27.5	32.7	38.4	28	40.4	31.2	51.9	38.5	49.2
AT1G05785.2	0	0	9.6	21.2	0	0	5.8	12.9	0	0	0	0	0	0	0	5.2	0
AT1G05785.3	0	11	4.3	5.2	2.5	0	13.2	0	5.2	2.4	5.3	0	0	0	5.1	5.4	3.7
AT1G05785.4	0	0	0	0	4.2	0	9.9	3.5	3	0	0	0.2	0	0	0	0	0
AT1G05785.5	3.3	3.6	4.7	0	1.9	7.5	2.9	4.6	4	3.2	0	5.5	1.6	0	2.3	3.1	0
AT1G05785.6	28.2	45.1	22.6	24.6	10.3	0	0	39.2	0	3.5	7	28	15.3	17.1	9.2	13.8	26
AT1G05785.7	0	0	0	0	0	12	0	0	0	3.6	0	0	0	0	0	0	0
AT1G05787.1	0	0	0	0	0	0	0	1.1	1	0.8	0	0	0	0	0	0	0
AT1G05790.1	149.4	160.2	204.3	212.1	181.4	149.2	220.5	74.4	74	159.1	109	191.9	148.9	150.8	161.1	168.6	155.6
AT1G05790.2	0	58	20.9	0	45.5	0.1	14.4	37.3	0.1	83.6	56.7	0	43.5	0.3	50.4	13.9	0
AT1G05790.3	47.9	0	21.7	0	0	53.7	15.6	0	35.9	0.1	1.3	2.5	0	47.9	11.7	0	63.9
AT1G05790.4	0.4	0	4.4	25	0	0	8.8	0	96.4	7	0	27.7	10.2	0	0	0	0
AT1G05793.1	0	0	0	0	0	0	0	0	0	0	0	0	0	0	0	0	0
AT1G05797.1	0	0	0	0	0	0	0	0	0	0	0	0	0	0	0	0	0
AT1G05800.1	0	0	0	11.6	6.8	43.6	0	0	0	0	0	0	0.8	0	0	0	0
AT1G05803.1	0	0	0	0	0	0	0	0	0	0	0	0	0	0	0	0	0
AT1G05805.1	640.4	674.7	609.4	539.8	448.9	749.4	751.5	571.9	359.6	488	446.9	762.2	723	632.7	755.4	677.2	712.6
AT1G05807.1	0	0	0	0	0	0	0	0	0	0	0	0	0	0	0	0	0
AT1G05810.1	0	0	0.9	26.7	3.3	0	0	10.3	1.8	15.6	53.4	0	6.2	0	0	26.3	35
AT1G05810.2	67.6	69.4	71.5	13.8	32.9	74	78.1	87.7	88.9	67.1	77.6	116.5	79.4	85.7	123.1	90	89.5
AT1G05813.1	0	0	0	0	0	0	0	0	0	0	0	0	0	0	0	0	0
AT1G05817.1	0	0	0	0	0	0	0	0	0	0	0	0	0	0	0	0	0
AT1G05820.1	0	0	0	0	0	6.1	0	0	0	0	0	0	0	0	0	0	0.2
AT1G05820.2	0	0	6.8	0	7.9	0	0	0	0	3.9	5.5	0	1.8	0	0	0	2
AT1G05820.3	0	4.8	0	4.4	7.1	9.7	7.9	3	2	2.3	14.1	11.8	9	7.1	6	6.2	7.5
AT1G05820.4	6.8	24.5	15.2	14.9	8.4	12.6	25.6	7.5	16.7	7.8	18.1	12.9	16.8	21.9	18.6	15.4	22.4
AT1G05823.1	0	0	0	0	0	0	0	0	0	0	0	0	0	0	0	0	0
AT1G05827.1	0	0	0	0	0	0	0	0	0	0	0	0	0	0	0	0	0
AT1G05830.1	127.1	174	199.8	157.2	109.3	129	147.5	129.6	114.2	139.1	136.6	99.9	101.5	82.4	132.2	120.9	125.3
AT1G05830.2	0	0	0	0	0	0.9	0	0	0	0	0	16.4	0	0	5.8	23.4	6.5
AT1G05830.3	35.1	58.1	55.3	56.4	29	49.9	60.3	14.8	42	49.1	41	59.1	44.7	72.3	40.4	41.9	23.2
AT1G05830.4	0	41.8	15.4	15.8	59.2	32.6	20.8	33.6	31.4	57.8	59.7	54.9	39	74.6	37.9	53.7	54.6
AT1G05833.1	3.4	3.7	1.5	0	3.9	0	1.4	0	0	1.6	0	0	1.6	1.4	2.3	1.9	2.5
AT1G05835.1	11.8	0	2.7	0	1.8	0	2.2	1.9	0	4.1	20.3	7.3	3	11	1	5.1	3.3
AT1G05837.1	0	0	0.7	0	0	0.7	0	0	0	0	0	0	0	0	0	0	0
AT1G05840.1	267	334.1	380.1	383.6	412.7	514.1	414.1	275.9	267.9	442.7	265.2	467.5	419.3	458.7	441.3	389.4	408.1
AT1G05843.1	0	0	0	0	0	0	0	0	0	0	0	0	1.3	0	0.6	0	0
AT1G05847.1	0	0	0	0	0	0	0	0	1	0	0	0	0	0	0	0	0
AT1G05850.1	3796.9	2743.4	3460.5	665.1	639.6	887.8	785	1152.1	8371.1	5173.3	6180.2	1923.4	1296.1	1892.7	2255.2	2053.6	2050.8
AT1G05850.2	0	0	0	0	0	0	0	6.5	5.3	0	0	0	0	0	0	0	0
AT1G05853.1	0	0	0	0	0	0	0	0	0	0	0	0	0	0	0	0	0
AT1G05857.1	0	0	0	1.9	0	1.9	0	0	1	0	0	0	0	0	1.2	1	0
AT1G05860.1	80	57	57.6	19.1	43.5	33	66	20.4	75.2	54.4	57.6	48.1	21.8	25.8	39.8	30.7	53.7
AT1G05860.2	67	86.3	70.4	54.2	29.8	75.2	46.9	44.9	41.6	71.3	73.4	54.7	68.5	59.8	29.3	48.3	34.5
AT1G05860.3	0	0	0	0	0	0	0	0	0	0	0	0	0	0	0	0	0
AT1G05863.1	0	0	0	0	0	0	0	0	0	0	0	0	0	0	0	0	0
AT1G05867.1	0	0	0	0	0	0	0	0	0	0	0	0	0	0	0	0	0
AT1G05870.1	0	31.7	48.3	0	20.1	0	15.3	0	0	11.3	17.9	0.6	0	0	0.1	7.8	0
AT1G05870.10	85.7	4.8	51.9	0	3.9	0	0	0.6	86.1	44.2	0	6.9	6.6	0	0	13.3	8.3
AT1G05870.11	0	27.2	9.9	0	0	7.6	26	0	23.3	0	0.2	12	0	0	4.5	15	3.6
AT1G05870.12	0	7.7	18.7	0	3.7	0	0	10.7	0	31.8	14.7	0	4.2	8.1	0	0.1	0.1
AT1G05870.2	62.2	121.8	155.2	19.4	13.3	10.4	0.8	0	55.1	70.9	122.4	48	1	0	8.6	29.3	35.3
AT1G05870.3	0	0.1	13.1	0	0	0	0	0	30.5	77.5	0	9.9	30.1	0	16	25.2	9.6
AT1G05870.4	0	0.7	0	0	0	0	0	8.4	0	0	0	0	0	10.6	0	1.3	0
AT1G05870.5	0	0	0	0	0	0	0	0	0	2.2	0	6.4	0	0	5.4	0	5.2
AT1G05870.6	14.9	0	0	0	0	0	0	0	0	0	40.3	8.8	0	0	0	0	2
AT1G05870.7	0	0	0	0	0	0	0	0	0	0	0	0	0	0	0	0	0
AT1G05870.8	24.6	42.3	23.9	0	0	25.7	20.5	1.8	0	24.4	0	0	20.9	13.8	13.3	10.9	0
AT1G05870.9	82.9	19.2	8.2	34.5	0	0	0.1	22.7	0	14.1	81.1	0.6	0	31	30.6	0	0
AT1G05873.1	0	0	0	0	0	0	0	0	0.6	0	0	0	0	0	0	0	0
AT1G05880.1	0	0	0.7	3.7	0	1.8	0	0	2	0	0	0	0	0	1.7	0.5	0
AT1G05880.2	0	0	0	0.1	0	0.1	0	0	0.1	0	0	0	0	0	0	0	0
AT1G05880.3	0	0	0	0	0	0	0	0	0	0	0	0	0	0	0	0	0
AT1G05887.1	0	0	0	0	0	0	0	0	0	0	0	0	0	0	0	0	0
AT1G05890.1	525.5	554.2	474.9	724.8	755	562.2	606.8	473.2	257.9	538	379.4	794.8	667.3	594.9	634.5	642	580.4
AT1G05890.2	0	73.9	129.1	0	68.4	41	24.8	17.6	105.9	67.8	43	62	0	84.8	56.5	33.8	90.3
AT1G05893.1	0	0	0	0	0	0	0	0	0	0	0	0	0	0	0	0	0
AT1G05894.1	8.4	6.4	12.9	7.7	3.9	11.4	4.2	1.1	4.2	7	9.8	5.5	3.9	4.1	6.4	5.3	3.1
AT1G05897.1	0	0	0	0	0	0	0	0	0	0	0	0	0	0	0	0	0
AT1G05900.1	28.7	22.6	23.6	20.8	6.5	10.1	14.2	0	23.9	24.3	9.5	0	7.4	13.5	22.1	13.5	14.5
AT1G05900.2	202.8	236.7	254.5	121.9	120.6	172.1	162.9	151.7	192.9	210.8	226.3	113.8	126.1	116.4	174.8	186.2	179.6
AT1G05903.1	0	0	0	0	0	0	0	0	0	0	0	0	0	0	0	0	0
AT1G05907.1	0	0	0	0	0	0	0	0	0	0	0	0	0	0	0	0	0
AT1G05910.1	207.8	256.5	256.7	217.8	290.5	256.1	178.5	175.9	208.5	176.5	178.4	153.5	160.2	171.3	170.5	140.3	196.6
AT1G05913.1	0	0	0	0	0	3.8	2.8	3.2	0	0	3.3	0	0	0	0.6	0	0
AT1G05917.1	0	0	0	0	0	0	0	0	0	0	0	0	0	0	0	0	0
AT1G05920.1	0	0	0	0	0	0	0	0	0	0	0	0	0	0	0.6	0	0
AT1G05927.1	0	0	5.4	0	0	4.7	0	0	3.4	0	9.8	20.6	0	0	0	0	0
AT1G05930.1	0	0	0	0	0	0	0	0	0	0	0	0	0	0	0	0	0
AT1G05933.1	0	0	0	3.9	9.8	9.5	4.2	8.4	0	1.6	0	5.5	22	15.2	11.1	6.7	9.2
AT1G05937.1	0	0	0	0	0	0	4.2	0	1	0	0	0	0.8	0	0	0	0
AT1G05940.1	158.7	178.2	271.3	137.5	282.6	423.8	319.4	263.1	304.3	306.1	178.1	223.4	227.5	207.7	221.8	209	293.9
AT1G05940.2	31	32.4	21.7	77.1	30.7	33.2	26.2	0	66.8	10.8	0	24.8	28.8	88.6	18.2	19	9.3
AT1G05940.3	88.2	21.6	17	74.2	30.9	0	17.5	22.7	20.2	27.9	64.9	54.6	24	34	57.6	31.4	11.5
AT1G05940.4	6	70	54.9	67.9	37.3	77.9	53.8	29.1	27.8	37.8	48.4	23.5	62.8	66.2	65.1	54.3	70.6
AT1G05943.1	0	0	0	0	0.9	0	12.5	6.7	6.3	2	0	0	0	0	0	0	0
AT1G05947.1	0	0	0	0	0	0	0	0	0	0	0	0	0	0	0	0	0
AT1G05950.1	0.6	4.9	13.3	0.7	0.5	0.6	0.6	0.4	0.4	23.2	0	0.6	11	0	0	0.2	9.2
AT1G05950.2	0	0	0	0	0	0	0	0	0	0	0	0	0	0	0	0	0
AT1G05950.3	0	3.2	11.1	0	0	0	0	0	0	0	0	0	0	0	0	0	0
AT1G05950.4	0	0	0	0	0	0	0	0	0	8.1	0	0	0	0	1.7	0	0
AT1G05950.5	17.9	16.5	0	8.9	1.5	1.3	2.2	4.8	16.3	0	19.6	6.3	0	22.1	5.3	4.1	0
AT1G05953.1	0	0	0	0	0	0	0	0	0	0	0	0	0	0	0	0	0
AT1G05957.1	0	0	0	0	0	0	0	0	0	0	0	0	0	0	0	0	0
AT1G05960.1	0	0	0	0	0	0	0	0	0.1	0	37	0	0	0	0	0	0
AT1G05960.2	0	0	0	0	0	0	0	0	30.7	0	0	0	0	0	0	0	0
AT1G05960.3	0	0	0	0	0	0	0	0	0	0	0	0	0	0	0	0	0
AT1G05960.4	403.8	478.4	504.2	489.6	442	451.5	305.3	342.3	394.4	587.1	267.5	438.7	445.9	472.5	358.7	282.6	376
AT1G05963.1	1.7	1.8	0	0	0	0	0	0	0	0	0	0	0	0	0	0	0
AT1G05967.1	0	0	0	0	0	0	0	0	0	0	0	0	0	0	0	0	0
AT1G05970.1	36.8	41.9	24.2	34.7	37.4	7.3	39.2	26.5	35.8	24.7	84.6	67.2	59.2	38.4	31.3	60.6	54.9
AT1G05970.2	32.5	33.9	19.2	11.5	15.4	42	23.5	54.6	19.5	33.8	41.5	12.4	27.2	29.3	28.5	36.2	23.4
AT1G05973.1	0	0	0	0	0	0	0	0	0	0	0	0	0	0	0	0	0
AT1G05977.1	5.1	0.9	1.5	0	0	1.9	0	0	0	1.6	3.3	0	0	0	0	0	0
AT1G05980.1	0	0	0	0	0	0	0	0	0	0	0	0	0	0	0	0	0
AT1G05983.1	0	0	0	0	0	0	0	0	0	0	0	0	0	0	0	0	0
AT1G05987.1	0	0	0	0	0	0	1.4	0	0	0.8	1.6	1.4	0	0	0	0	0
AT1G05990.1	0	0	0	0	0	0	0	0	0	0	0	0	0	0	0	0	0
AT1G05993.1	0	0	0	0	0	0	0	0	0	0	0	0	0	0	0	0	0
AT1G05997.1	0	0	0	0	0	0	0	0	0	0	0	0	0	0	0.6	0	0
AT1G06000.1	52.4	52	110.4	194.7	169.2	212.5	174.3	198	136.7	51.5	116.7	149.4	75.5	129.9	114.9	182.6	142.3
AT1G06002.1	0	0	0	0	0	0	0	0	110.3	0	107.5	0	49.3	0	0	13.8	31.5
AT1G06003.1	3.4	1	0.8	0.1	0	1.9	0	0	1.5	0	0	0	0	0	0.7	0	0
AT1G06007.1	0	0	0	0	0	0	0	0	0	0	0	0	0	0	0	0	0
AT1G06010.1	104.8	84.9	61.7	102.2	72.4	91.1	110.2	115.9	75	38.3	163.7	100.1	108.3	111.9	57.4	95.8	85.7
AT1G06013.1	0	0	0	0	0	0	0	0	0	0	0	0	0	0	0	0	0
AT1G06017.1	1.7	0	1.5	3.9	0	0	1.4	0	2.1	1.6	1.6	0	0	0	0.6	3.4	1.8
AT1G06020.1	6.8	3.7	3.8	1.9	3.9	3.8	4.2	5.3	1	4.7	3.3	6.9	8.6	5.5	4.1	5.3	3.7
AT1G06023.1	0	0	0	0	0	0	0	0	0	0	0	0	0	0	0	0	0
AT1G06027.1	0	0	0	0	0	0	0	0	0	0	0	0	0	0	0	0	0
AT1G06030.1	0	1.8	0	0	3.9	1.9	1.4	2.1	0	0	0	0	0	1.4	1.8	0	2.5
AT1G06033.1	0	0	0	3.9	1	0	0	5.3	2.1	0	8.2	4.1	3.1	1.4	4.1	5.7	1.2
AT1G06037.1	0	0	0	0	0	0	0	1.1	0	0	0	0	0	0	0	0	0
AT1G06040.1	3036	2715.4	2666.9	1525.1	1526.9	2926.7	2958.6	1995.2	3425.7	2931.3	2528.3	1588.1	1390.1	1357.4	2682.4	2483.7	2334.9
AT1G06040.2	433.1	431.5	359.4	159.8	140.6	148.6	188.3	123.9	323.7	656.3	760.7	120	67	105.6	165.8	181	110.5
AT1G06043.1	0	0	0	0	0	0	0	0	0	0	0	0	0	0	0	0	0
AT1G06045.1	0	0	0	0	0	0	0	0	0	0	0	0	0	0	0	0	0
AT1G06047.1	0	0	0	0	0	0	0	0	0	0	0	0	0	0	0	0	0
AT1G06050.1	101.4	131.5	129.5	210.1	185.8	140.4	114.3	131.7	83.4	118.7	93.3	154.9	168	154.7	138.9	115.9	131.9
AT1G06053.1	0	0	0	0	0	0	0	0	0	0	0	0	0	0	0	0	0
AT1G06057.1	0	0	0	0	0	0	0	0	0	0	0	0	0	0	0	0	0
AT1G06060.1	231.6	185.7	211.4	220.8	146.3	214.6	209.2	143.2	173.2	228.1	136.3	193.1	174	199.8	194.8	211.4	191.2
AT1G06060.2	82.7	62.7	28.5	14.4	64	13.1	16.7	42.2	34.2	31.1	78.2	18	21.5	29.5	12.1	34.8	33.2
AT1G06063.1	0	0	0	0	0	0	0	0	0	0	0	0	0	0	0	0	0
AT1G06067.1	0	0	0	0	0	0	0	0	0	0	0	0	0	0	0	0	0
AT1G06070.1	165.6	163.4	178.2	206.3	176	170.7	193.8	109.5	127.2	189.7	160.4	227.6	172.7	175.5	215.7	131.2	202.8
AT1G06073.1	0	0	0.8	0	0	0	0	0	0	0	0	0	0	0	0	0	0
AT1G06080.1	0	1.8	5.6	0	0	0	0	10.5	43.5	73.4	49	311.3	131.4	140.9	162.5	150.1	172.2
AT1G06080.2	0	0	2	0	0	0	0	0	32.6	12.5	16.5	42.4	17	0	23.3	28.6	17.1
AT1G06083.1	6.8	6.4	6.1	11.6	13.7	7.6	4.2	1.1	5.2	14.1	1.6	2.7	3.9	4.1	10.5	2.4	3.7
AT1G06087.1	0	0	0	0	0	0	0	0	0	0	0	0	0	0	1.2	0.5	1.2
AT1G06090.1	0	0	0	0	0	0	0	0	0	0	0	0	0	0	0	0	0
AT1G06093.1	0	0	0	0	0	0	0	0	0	0	0	0	0	0	0	0	0
AT1G06097.1	0	0	0	0	0	0	0	0	0	0	0	0	0	0	0	0	0
AT1G06100.1	0	0	0	0	0	0	0	0	0	0	0	0	0	0	0	1.4	0
AT1G06103.1	0	0	0	0	0	1.9	0	0	0	0	0	0	0	0	0	0	0
AT1G06110.1	300.7	281.6	295.6	263	314.1	330.5	391.7	199.5	193.5	251.3	210.9	410.3	341.6	309.7	310.7	312.5	277.8
AT1G06110.2	47.6	55.2	39.5	78.2	30.2	22.3	62.9	108	88.2	130.5	129.6	0.1	54.9	82.6	84.8	89.3	72.7
AT1G06110.3	30.3	0	0	0	0	0	0	0	10.1	0	0	13.2	0	0	0	0	20
AT1G06113.1	0	0	0	0	0	0	0	0	0	0	0	0	0	0	0	0	0
AT1G06117.1	0	0	0	0	0	0	0	0	0	0	0	0	0	0	0	0	0
AT1G06120.1	0	0	0	0	1	0	0	0	0	0	0	0	0	0	0	0	0
AT1G06123.1	0	0	0	0	0	0	0	0	0	0	0	0	0	0	0	0	0
AT1G06127.1	0	0	0	0	0	1.9	0	0	0	0	0	0	0.8	0	0	0	0
AT1G06130.1	9.5	10.2	76	32.4	21.5	52.7	23.9	17.5	114.1	67.3	9.8	55.3	82.8	40.7	40.1	11.3	56.1
AT1G06130.2	384.2	347.7	329.2	382.1	453.8	311.5	280	362.7	184	333.2	371.7	338.1	386.7	368.2	308.1	363.2	334.1
AT1G06133.1	0	0	0	0	0	0	0	0	0	0	0	0	0	0	0	0	0
AT1G06135.1	0	0	0	7.7	9.8	3.8	0	2.1	0	0	0	1.4	3.9	8.3	1.2	2.9	1.8
AT1G06137.1	0	0	0	5.8	8.8	20.9	1.4	2.1	0	0	0	0	0	5.5	1.2	0.5	0
AT1G06140.1	3.4	8.2	6.9	3.9	4.9	5.7	2.8	17.9	4.2	5.5	4.9	5.5	7.1	11.1	5.9	9.1	9.9
AT1G06143.1	5.1	8.2	19	25.1	30.3	28.5	11.2	24.2	19.8	18.7	14.7	26	17.3	13.8	22.3	16.3	14.8
AT1G06147.1	0	0	0	0	0	0	0	0	0	0	0	0	0	0	0	0	0
AT1G06148.1	0	1.8	1.1	4.3	2.9	9.5	7	9.5	0	1.6	0	4.7	7.2	5.9	5.2	1	2.6
AT1G06148.2	6.8	0.9	1.9	18.8	3.9	3.8	4.2	3.2	0	0	0	10.4	15.5	10.7	3.6	1	5.4
AT1G06150.1	144.9	110.8	159.9	135.9	116.8	99.6	155.1	86.8	113.3	126	134.2	115.4	214.2	158.4	169.9	139.9	194.5
AT1G06150.2	78.2	206	106.7	89.7	50.4	141.3	61.1	147	108.8	134	113.1	226	149.3	140.1	127.8	129.2	132.2
AT1G06153.1	0	0	0	0	0	1.3	1	0	0.1	0.1	0.9	0.2	0	0	0	0	0
AT1G06157.1	0	0	0	0	0	0	0	0	0	0	0	0	0	0	0	0	0
AT1G06160.1	150.4	211.8	164.5	3599.2	3372.2	3896.7	5087.8	1694.7	8.3	46.8	9.8	948.7	1420.2	664.5	1423	1244.3	2394.2
AT1G06163.1	0	0	0	1.9	0	0	0	0	0	0	0	0	0	0	0	0	0
AT1G06170.1	0	0	0	0	0	0	0	0	2.1	1.5	3.2	0	0	0	0	0	0
AT1G06170.2	0	0	0	0	0	0	0	0	0	0	0	0	0	0	0	0	0
AT1G06173.1	0	0	0	0	0	1.9	1.4	0	0	0	0	2.7	0	0	0	0.5	0
AT1G06177.1	0	0	0.8	0	0	0	0	1.1	1	0	0	0	0	0	1.2	0	0.6
AT1G06180.1	27	38.3	23.6	445.3	485.1	246.6	343	127.4	4.2	10.9	9.8	101.4	131.9	73.2	119	85.2	147.9
AT1G06187.1	0	0	0	0	0	0	0	0	0	0	0	0	0	0	0	0	0
AT1G06190.1	369.1	386.6	294.3	303.8	296.5	468.6	429.6	351.4	744.2	323.3	928.5	401.5	405.6	398	337.8	397.7	358.5
AT1G06190.2	0	0	0	0	2.6	0	4.5	0	0	0	0	0	0	0	0	0	0
AT1G06190.3	0	6.7	7.7	10.5	5.1	0	9	0	0	7.9	0	7	0	9.7	0	4.1	0
AT1G06190.4	0	0	0.2	0	0	0	0	23.5	0	0	0.4	0	30.1	0	14.4	8.2	0.2
AT1G06190.5	11.1	13.9	4	0	10.7	0	28.1	0	0	8.4	19	0	0	20.5	9.4	8.1	27.8
AT1G06197.1	0	0	0	0	0	0	0	0	0	0	0	0	0	0	0	0	0
AT1G06200.1	339.6	401.7	386.2	460.7	399.5	388.9	439.2	468.1	395.1	385.7	349.4	459.2	478.1	407.6	382.1	392.2	405.6
AT1G06200.2	0	0	0	0	7.4	0	0	6.9	0	0	25.5	0	0	0	0	0	0
AT1G06203.1	0	0	0	0	0	0	0	0	0	0	0	1.4	0	0	0	0	0
AT1G06207.1	3.4	5.5	3.8	0	5.9	0	2.8	9.5	3.1	4.7	3.3	4.1	3.1	1.4	2.9	3.4	3.7
AT1G06210.1	166.8	176.1	202.5	260.4	247.2	192.3	198	200.6	184.6	174.1	141.6	145	154.1	203.1	186.2	150.5	208.9
AT1G06210.2	34.2	29.3	8.5	11.4	16.8	22	0	13.3	7.2	5.5	9.1	7.1	9.2	0	18.9	26.2	8
AT1G06213.1	0	0	0	0	0	0	0	0	0	0	0	0	0	0	0	0	0
AT1G06217.1	1.7	0	2.3	0	2	0	1.4	0	0	0.8	0	0	1.6	0	0.6	0	0.6
AT1G06220.1	194.2	207.9	120.5	306.2	341.2	360.3	299.6	333.7	278.3	244	284.6	278.1	350	399	313.5	261.4	314.9
AT1G06220.2	0	0	0	0	0	0	0	0	0	30.8	0	0	0	0	0	0	0
AT1G06220.3	0.1	76.9	185.7	0.3	0.1	0.1	0.2	0.2	93.9	0	0.3	0.2	0.1	0.2	0.1	0.1	0.1
AT1G06225.1	0	0	0	0	0	0	0	0	0	0	0	0	0	0	0	0	0
AT1G06227.1	45.6	34.7	24.4	36.6	68.5	24.7	32.1	43.2	37.5	28.1	60.6	40.2	43.6	37.3	14.1	29.2	13.6
AT1G06230.1	266.6	39	72.8	0	245.8	41	45.3	0	112.7	101.7	0	103.8	13.9	30.3	38.3	15.7	20.2
AT1G06230.2	0	21.8	27.3	0	35.4	22.6	0	0	25.3	0	0	33.2	0	16.7	0	0	0
AT1G06230.3	0	0	0	0	0	0	0	0	0	0	0	0	12.8	0	0	0	0
AT1G06230.4	253.8	428.5	349.3	470.4	198	340.5	301.9	407.6	223.7	334	338.9	245.5	347.9	261.1	332.7	341.5	390.3
AT1G06233.1	0	0	0	0	0	0	0	0	0	0	0	0	0.4	0	0	0	0
AT1G06237.1	0	0	0	0	0	0	0	0	0	0	0	0	0	0	0	0	0
AT1G06240.1	113.2	82.2	88.4	34.7	26.4	79.7	79.5	47.4	131.3	113.2	160.4	63.1	46.3	64.9	99	68.5	61
AT1G06243.1	0	0	0	0	0	0	0	0	0	0	0	0	0	0	0	0	0
AT1G06247.1	0	0	0	0	0	0	0	0	0	0	0	0	0	0	0	0	0
AT1G06250.1	16.9	25.6	22.8	5.8	0	3.8	4.2	3.7	18.8	20.3	26.2	14.4	4.7	4.9	7.1	8.5	15.4
AT1G06250.2	0	0	0	0	3.9	0	0	0.5	0	0	0	2	0	4.8	0	3	0
AT1G06253.1	0	0	0	0	0	0	0	0	0	0	0	0	0	0	0	0	0
AT1G06257.1	9.2	0	3.2	0.8	0	0	0	0	0	0	0	1.9	3.4	0	0	0	0.6
AT1G06260.1	2.9	7.1	2.2	2.7	1.3	0	1.7	1.2	0	10	5.4	9.8	6.2	5.8	2.1	4	5
AT1G06263.1	0	0	0	0	0	0	0	0	0	0	0	0	0	0	0	0	0
AT1G06265.1	58.2	31.1	51	15.9	16.9	6.1	13	18.9	40.3	32	25.7	49.7	36.7	19	18.6	20.8	18.4
AT1G06265.2	75.8	109.7	66.4	23	36.6	25.5	35.4	39.9	24.3	54.8	83.5	37.9	43.4	35.9	31	36.4	32
AT1G06265.3	0	0	0	4.6	0	0.7	0.1	0	0	0	0	0	0	0	1.6	1.5	0.6
AT1G06267.1	0	0	0	0	0	0	0	0	0	0	0	0	0	0	0.6	0	0
AT1G06270.1	25.3	28.3	25.9	40.5	32.3	37.9	36.3	23.2	24	13.3	18	17.8	16.5	16.6	14.7	13.9	22.8
AT1G06273.1	0	0	0	0	0	0	0	0	0	0	0	0	0	0	0	0	0
AT1G06277.1	0	0	0	0	0	0	0	0	0	0	0	0	0	0	0	0	0
AT1G06280.1	0	0	0	0	0	0	0	0	0	0	0	0	0	0	0	0	0
AT1G06283.1	0	0	0	0	0	0	0	0	2.1	0	0	0	0	0	0	0	0
AT1G06287.1	0	0	0	0	0	0	2.8	0	0	0	0	0	0	0	0	0	0
AT1G06290.1	238.3	273	323	634.3	682.7	635.5	369.5	255.9	435.7	423.9	247.2	290.6	369.8	349.5	447.2	275.4	377.3
AT1G06293.1	0	0	0	0	0	0	0	0	0	0	0	0	0	0	0.6	0	0
AT1G06303.1	0	0	0	0	0	0	0	0	0	0	0	0	0	0	0	0	0
AT1G06307.1	0	0	0	0	0	0	0	0	0	0	0	0	0	0	0	0	0
AT1G06310.1	0	0	0	0	0	0	0	0	0	0	0	0	0	0	0	0	0
AT1G06313.1	0	0	0	0	0	0	0	0	0	0	0	0	0	0	0	0	0.6
AT1G06317.1	0	0	0	0	0	0	0	0	0	0	0	0	0	0	0	0	0
AT1G06320.1	0	0	0	0	0	0	0	0	0	0	0	0	0	0	0	0	0
AT1G06323.1	0	0	0	0	0	0	0	0	0	0	0	0	0	0	0	0	0
AT1G06327.1	0	0	0	0	0	0	0	0	0	0	0	0	0	0	0	0	0
AT1G06330.1	0	0	0	0	0	0	0	0	0	0	0	0	0	0	0	0	0
AT1G06333.1	0	0	0	0	0	0	0	0	0	0	0	0	0	0	0	0	0
AT1G06337.1	0.5	0	0.7	1.9	0	0	0	0	0	0	3.3	1.4	0.1	0	0	0	0
AT1G06340.1	1.7	0	0	0	0	0	0	0	0	0	0	0	0	0	0	0	0
AT1G06343.1	0	0	0	0	0	0	0	0	0	0	0	0	0	0	0	0	0
AT1G06347.1	0	0	0	0	0	0	0	0	0	0	0	0	0	0	0	0	0
AT1G06350.1	0	0	0	0	0	0	0	0	0	0	0	0	0	1.4	0	0	0
AT1G06353.1	0	0	0	0	0	0	0	0	0	0	0	0	0	0	0	0	0
AT1G06357.1	0	0	0	0	0	0	0	0	0	0	0	0	0	0	0	0	0
AT1G06360.1	10.1	2.7	0	0	0	0	0	0	19.8	0	185	1.4	0	1.4	0.6	0.5	0
AT1G06360.2	0	0	0	0	0	0	0	0	0	15.6	0	0	0	0	0	0	0
AT1G06363.1	0	0	0	0	0	0	0	0	0	0	0	0	0	0	0	0	0
AT1G06373.1	0	0	0	0	0	0	0	0	0	0	0	0	0	0	0	0	0
AT1G06377.1	0	0	0	0	0	0	0	0	0	0	0	0	0	0	0	0	0
AT1G06380.1	55.8	72.1	70.8	138.8	87	66.4	82.3	123.2	57.3	41.4	68.8	116.5	78.5	99.5	68	74.2	70.9
AT1G06383.1	0	0	0	0	0	0	0	0	0	0	0	0	0	0	0	0	0
AT1G06387.1	0	0	0	0	0	0	0	0	0	0	0	0	0	0	0	0	0
AT1G06390.1	256.8	271.4	276.7	268.6	266	257.5	248.2	260	442.7	333.9	442.5	399.1	315.2	398.9	325.4	336	332.9
AT1G06390.2	45.3	39	37.7	26.3	29.8	21	59.3	25.5	42.2	102.6	53.4	30.4	13.8	9.8	9.9	22.5	20.5
AT1G06393.1	0	0	0	0	0	0	0	0	0	0	0	0	0	0	0	0	0
AT1G06397.1	0	3.4	0	0	1.1	0	2.6	8.6	5.8	3	11.5	13.4	3.9	2.7	8.4	4.9	1.2
AT1G06400.1	360.3	364.3	372.7	472.4	601.9	459.5	526.3	573.9	241.6	441.1	286.6	538.4	420.7	333.1	457.7	479.6	413.5
AT1G06403.1	0	0	0	0	0	0	0	0	0	0	0	0	0	0	0	0	0
AT1G06407.1	0	0	0	0	0	0	0	0	0	0	0	0	0	0	0	0	0
AT1G06410.1	747.8	712.3	838.8	664.3	749.7	850.1	773.7	1002.4	912.7	871.5	734.9	672.7	628	740.3	764.5	831.1	765.7
AT1G06410.2	46.4	54.6	51.8	52.8	36.1	52.9	42	106.6	21.3	52.9	34.6	101.8	42.5	15.4	50.1	46.3	40
AT1G06410.3	0	0	21.2	0	27.9	0	0	0	0	0	0	0	0	0	0	0	0
AT1G06413.1	0	0	0	0	0	0	0	0	0	0	0	0	0	0	0	0	0
AT1G06417.1	6.8	0.9	0.8	0	0	0	0	0	1	0	0	1.4	0	0	0	0	0
AT1G06420.1	0	6.4	2.3	0	1	0	0	3.2	0	3.9	0	0	0	0	0	2.5	0
AT1G06420.2	5.1	0	0	0	0	0	0	0	7.3	0	3.3	0	0	0	0.6	0.4	0
AT1G06423.1	0	0	0	0	0.3	0	0	4.9	2.5	7.9	9.9	0	0.8	0	2.3	0.7	2
AT1G06427.1	0	0	0	0	0	0	0	0	0	0	0	0	0	0	0	0	0
AT1G06430.1	16.2	14.8	60.7	0	62.3	150.4	0	0	169.8	126.5	26.7	67.4	64.3	22.8	76	0	0
AT1G06430.2	0	0	9.8	0	12.7	0	0	0	7.9	15.4	0	0	5.2	9.1	3.9	0	0
AT1G06430.3	940.2	1172	1418.7	1073.8	1218.9	1851.1	1498.9	791	1928.9	2302.7	1183.2	1012.9	1007.7	962.8	1888.1	1469.8	1504.1
AT1G06433.1	0	0	0	0	0	0	0	0	0	0	0	0	0	0	0	0	0
AT1G06437.1	0	0	0	0	0	0	0	0	0	0	0	0	0	0	0	0	0
AT1G06440.1	5.1	8.2	5.3	9.6	8.8	7.6	4.2	17.9	7.3	4.7	4.9	13.7	14.1	11.1	5.3	11.5	8.6
AT1G06443.1	0	0	0	0	0	0	0	0	0	0	0	0	0	1.4	0	0	0
AT1G06447.1	0	0	0	0	0	0	0	0	0	0	0	0	0	0	0	0	0
AT1G06450.1	82.9	85.6	83.9	74.6	45.4	41.6	95.8	64.3	44.1	47.3	68.4	48	53.5	49.4	48.2	73.7	58.8
AT1G06453.1	0	0	0	7.7	0.2	0.9	0.4	1.3	1.6	0	1	4.1	0	0.2	0	0	0.9
AT1G06457.1	0	0	0	0	0	0	0	0	0	0	0	0	0.8	0	0	0	0
AT1G06460.1	2955.3	2802	2271.4	671.6	995.2	1101.6	1283.2	1229.1	1234.9	1506.4	1251.1	1466.8	1310.2	1114.9	1424.6	1261	1203.6
AT1G06463.1	0	2.7	1.5	0	1	0	0	1.1	5.2	3.1	39.3	0	1.6	0	0	2.9	1.2
AT1G06467.1	0	0	0	1.9	0	0	1.4	0	1	0	1.4	0	0	0	0.6	0	0
AT1G06470.1	66.9	20.1	52.5	33.5	53.8	40.6	0	30.4	100.9	63.7	58.2	24.7	24.6	31	33.9	19.6	24.6
AT1G06470.2	12	0	7.4	0	9.5	0	0	0	0	0	0	0	0	0	0	0	0
AT1G06470.3	0	25.3	0	0.8	0	28.6	21.7	0	7.1	0	0.9	0	6.5	0	0	4.8	4.8
AT1G06470.4	147.5	174.7	162.5	94.9	114.7	71.1	102.1	108.6	142.2	120.6	161.9	120.6	103.1	90.6	115.6	124.1	89.6
AT1G06473.1	22	17.3	28.2	1.9	5.9	1.9	30.7	20	10.4	29.7	18	12.3	12.6	12.4	12.3	29.2	20.3
AT1G06475.1	0	0	0	0	0	0	1.7	0	0	0	0	0	0	0	0	0	0
AT1G06480.1	0	0	0	0	0	0	0	0	0	0	0	0	0	0	0	0	0
AT1G06483.1	0	0	0	0	0	0	0	0	0	0	0	0	0	0	0	0	0
AT1G06487.1	0	0	0	0	0	0	0	0	0	0	0	0	0	0	0	0	0
AT1G06490.1	3.4	0	0	7.7	0	0	0	0	0	0	0	0	0	0	1.2	0	0
AT1G06490.2	0	8.2	4.6	0	2	0	1.4	0	12.5	9.4	11.5	2.7	3.1	2.8	0	1.4	4.3
AT1G06493.1	0	0	0	0	0	0	0	0	0	0	0	0	0	0	0	0	0
AT1G06497.1	0	0	0	0	0	0	0	0	0	0	0	0	0	0	0	0	0
AT1G06500.1	67.7	83.7	91.4	4	36	22.3	83.7	44.8	37.4	17.9	127.7	57.2	25.4	67.1	68.2	65.9	89.4
AT1G06500.2	13.9	0	0	18.4	0	0	10.9	0	0	0	0	0	0	0	4.2	0	0
AT1G06500.3	18.1	14.9	19.7	0	5.4	20.8	22.6	36.6	47.9	44.9	0	39.2	36.3	29.4	12.5	43.6	3.4
AT1G06500.4	0	15.5	7	23.9	1.6	19.6	0	44	0.2	31.7	0	3.7	51.4	0.2	6.6	13.3	10.2
AT1G06507.1	0	0	0	0	0	0	0	0	0	0	0	0	0	0	0	0	0
AT1G06510.1	246.7	247.4	213.3	239	216.1	258	255.2	234.9	310.6	212.4	258.7	216.6	257.5	288.7	245.6	227.5	221.9
AT1G06513.1	0	0	0	0	0	0	0	0	0	0	0	0	0	0	0	0	0
AT1G06515.1	23.5	24.7	32.6	24.7	0	33.9	36.2	68.7	0	0	35.4	1.2	0	52.6	23.5	40	42.6
AT1G06515.2	88	79.4	50.4	131.4	102.7	57.1	87.8	66.1	99	78.1	115.2	111.1	124.8	49.7	88.3	103.5	69.6
AT1G06517.1	0	0	0	0	0	0	0	0	0	0	0	0	0	0	0	0	0
AT1G06520.1	1.7	6.4	3.8	46.3	58.7	30.4	23.7	4.2	6.3	9.4	1.6	8.2	14.1	19.3	161.2	48.4	22.8
AT1G06527.1	0	0	0	0	0	0	0	0	0	0	0	0	0	0	0	0	0
AT1G06530.1	294	295.8	307	426	409.4	440.1	379.3	597.7	333.4	348.9	354.9	434.5	394.8	373	353.4	370.9	408.1
AT1G06533.1	0	0	0	0	0	0	0	0	0	0	0	0	0	0	0	0	0
AT1G06537.1	1.7	0	0	1.9	1	1.9	4.2	5.3	3.1	0.8	3.3	2.7	3.9	0	1.2	5.7	4.9
AT1G06540.1	0	0	0	0	10.2	0	0	3.7	7.4	5.5	23.2	9.7	11.1	0	0	5.1	0
AT1G06543.1	0	0	0	0	0	0	0	0	0	0	0	0	0	0	0	0	0
AT1G06547.1	0	0	0	0	0	0	0	0	0	0	1.6	0	0.8	0	0	0	0
AT1G06550.1	123.4	105	131.8	158.1	192.7	130.9	160.3	176.9	205.3	113.2	329.1	182.3	159.4	164.4	130.7	166.2	158.4
AT1G06553.1	0	0	0.8	0	0	1.9	0	0	0	0	4.9	0	0.8	0	0	1	3.1
AT1G06557.1	0	0	0	0	0	0	0	0	0	0	0	0	0	0	0	0	0
AT1G06560.1	44.5	41.2	36	44.5	33.7	45.7	40.5	52.1	36.9	41.7	28.1	83.9	69.9	73.3	34.7	72.6	63.8
AT1G06567.1	0	0	0	0	0	0	0	0	0	0	1.6	0	0	0	0	0	0
AT1G06570.1	170.2	240	307.7	754.2	803.3	896.3	728.7	292.4	235.9	347.5	195.9	864.8	633.8	481.1	856.4	755.3	787.8
AT1G06570.2	273.7	278.5	269.4	824.6	619.3	607.9	772.9	458.1	176.5	315.8	199.9	799.2	634.8	437.6	768.1	675.9	599.4
AT1G06573.1	103.7	69.5	71.2	184.3	244.4	303	320	308.3	31.3	77.4	57.1	216.8	260.7	195.6	176.2	242.2	189.7
AT1G06577.1	3.4	0.9	0.8	0	0	0	0	0	0	0	0	0	0	0	0	0	0.6
AT1G06580.1	30.4	28.4	0	0	26.4	19	22.3	11.2	19.8	16.4	17.2	29	8.4	30.4	12.7	20.4	6.5
AT1G06580.2	0	2.8	33.5	9.8	0	0	0	5.6	0	2.1	3.4	5.5	4.7	0	9	2.5	2.9
AT1G06580.3	0	3.5	0	11.4	0	0	0	22.2	0	2.6	3.9	6.6	12	0	0	11.1	23.2
AT1G06583.1	0	0	0	0	0	0	0	3.1	0	0	1.6	2.1	0	0	0	0	0.9
AT1G06587.1	0	0	0.8	0	1	0	0	2.2	0	0	0	2	3.1	1.4	1.8	0.5	0.3
AT1G06590.1	54.1	54.8	58.7	42.4	69.4	36	47.4	43.2	46.9	42.9	50.8	39.8	52.6	56.6	28.1	30.7	43.1
AT1G06593.1	0	0	0	0	0	0	0	0	0	0	0	0	0	0	0	0	0
AT1G06603.1	0	0	0	0	0	0	0	0	0	0	0	0	0	0	0	0	0
AT1G06607.1	0	0	0	0	0	0	0	0	0	0	0	0	0	0	0	0	0
AT1G06610.1	0	0	0	0	0	0	0	0	0	0	0	0	0	0	0	0	0
AT1G06613.1	0	0	0	0	0	0	0	0	0	0	0	0	0	0	0	0	0
AT1G06617.1	0	0	0	0	0	0	0	0	0	0	0	0	0	0	0	0	0
AT1G06620.1	3.4	0	9.6	189	326.5	129.4	172.8	87.6	10.4	1.6	3.3	50.9	100.7	85.4	22.4	40.3	59
AT1G06620.2	0	2.7	5.7	154.2	61.8	94.5	89.4	147.2	0	0	0	75.2	159.2	182.6	109.5	99.6	116.1
AT1G06627.1	0	0	0	0	0	0	0	0	0	0	0	0	0	0	0	0	0
AT1G06630.1	104.6	108.1	89.9	79.3	71.5	84.3	72	92.2	69.1	108	91.1	119.9	102.4	120.7	110	116.3	92.8
AT1G06630.2	0.3	0	0	0.3	0	0.3	3.8	0.2	15.7	0	0	0	0	0	0	0.1	0
AT1G06630.3	25	6.6	19.1	14.1	65.8	26.8	23.6	19	39.2	4.5	0	16.9	8.2	3.9	33.7	18.2	33.9
AT1G06630.4	0	0	0	0	0	19.1	0	0	0	0	0	0	0	0	4.1	0	0
AT1G06630.5	23.6	17.7	21.6	8.9	14.5	0	15.1	14.8	13.6	7.2	48.3	0	10.6	18.6	11.3	10.2	0
AT1G06630.6	7	0	0	4.1	0	17.8	1.9	15.2	0	0	0	0	32.1	0	0	0.1	0
AT1G06630.7	0	26	16.7	27.8	6.4	8.7	48.2	0	0	6.4	7.5	9.3	9.3	0	16.5	14.7	0
AT1G06630.8	0	0.3	0.3	11.1	18.7	19.4	0	20.3	0	8	0	44.5	0	20.3	0.5	27.8	10.9
AT1G06630.9	0	0	5.6	14.4	0	0	0	11	0	11.9	5.4	16.4	18	10.6	4.5	0	20.2
AT1G06633.1	0	0	0	0	0	0	1.4	0	0	0	0	0	0	0	0	0	0
AT1G06637.1	0	0.9	0	0	0	0	0	0	0	0	0	0	0	0	0	0	0
AT1G06640.1	498.8	660.1	971.4	317.3	596.1	525.5	372.9	267.7	401.5	400.9	489.9	330.1	312.7	338	286.5	218	299.8
AT1G06640.2	44	60.2	40.7	31	11.3	0	19.5	42.4	15.4	8.8	174	18	0	23.4	35.1	24.2	6.3
AT1G06640.3	204.1	133.3	644.7	220.4	0	0	38.4	259.7	751.6	307.1	418.2	171.4	125.3	135.9	100.9	174.9	179.6
AT1G06645.1	177.4	237.4	176	81	105.6	165	191	76.9	139.7	177.2	242.3	117.9	91.1	96.7	132.5	119.3	130.1
AT1G06650.1	0	12	11.4	0	4.1	0	13.9	0	45.5	20.3	41.5	0	13.6	34.9	24.1	0	22.9
AT1G06650.2	463	502	525.6	657.4	659	928.4	754.3	427.6	620.6	660.9	603.6	601.8	667	550.9	855.6	603.9	762.5
AT1G06657.1	0	0	0	0	0	0	0	0	0	0	0	0	0	0	0	0	0
AT1G06660.1	0	1.8	0	1.9	1	0	1.4	2.1	3.1	1.2	11.5	1.4	0	0	2.9	1.4	0
AT1G06663.1	0	0	0	0	0	0	0	0	0	0	0	0	0	0	0	0	0
AT1G06667.1	0	0	0	0	0	0	0	0	0	0	0	0	0.8	0	0	0	0
AT1G06670.1	278.8	301.3	282.6	310.3	375.5	387	292.8	201.1	280.4	256.9	243.9	266	248	266.6	280.7	195.9	300.8
AT1G06670.2	0	0	0	0.1	0	0	0	0	0	0	0	0	0	0	0	0	0
AT1G06673.1	0	0	0	0	0	0	0	0	0	0	0	0	0	0	0	0	0
AT1G06677.1	0	0	0	0	0	0	0	0	0	0	0	0	0	0	0	0	0
AT1G06680.1	9228.4	8560.2	10474.3	4230.2	3105.7	12284.8	9957.8	3494.2	34036.3	25284.4	18301	14384.6	11049.5	12294.2	14573.1	10253.8	11971.3
AT1G06680.2	17857.1	13357.5	13293	5642.1	3712.1	7849.2	13405.3	12264.4	41670.2	32595.2	53182.7	19730	19456.5	17170	21561.1	25658.8	20486.4
AT1G06683.1	0	0	0	0	0	0	0	0	0	0	0	0	0	0	0	0	0
AT1G06687.1	1.7	0	0	0	1	1.9	0	1.1	0	2.3	4.9	0	3.1	0	2.9	3.4	3.1
AT1G06690.1	321.1	325.9	297.1	111.8	94.9	351	350	230.7	580.6	469.2	627	211.1	234.7	221	351.1	319.9	297.1
AT1G06693.1	0	0	0	0	0	0	0	0	0	0	0	0	0	0	0	0	0.6
AT1G06697.1	0	0	0	0	0	0	0	0	0	0	0	0	0	0	0	0	0
AT1G06700.1	199	348.1	324.1	526.3	199.6	374.2	495.6	474.1	290	297.9	600.2	599.7	492.1	389.7	476.1	518.2	452.9
AT1G06700.2	234.4	59.4	80	0	165.4	24.7	35.7	32.5	83.1	94.2	0	59.5	0	85.7	13.1	92.2	105.5
AT1G06700.3	26.3	7	10.3	0	6.6	11	0	0	54.3	28.7	26.8	9.8	17.4	10.8	12.5	3.1	0
AT1G06703.1	0	0	0	0	0	0	0	0	0	0	0	0	0	0	0	0	0
AT1G06707.1	0	0	0	0	0	0	0	0	0	0	0	0	0	0	0	0	0
AT1G06710.1	0	0	0	0	0	0	0	0	0	0	0	0	0	0	0	0	0
AT1G06710.10	0	0	0	0	0	0	0	0	0	0	0	0	0	0	0.2	0	0
AT1G06710.11	0	0	0	0	0	0	0	0	0	0	0	0	0	0	0	0	0
AT1G06710.12	8.9	2.7	0	0	0	15.8	0	0	16.4	0	0	13.7	9.7	0	0	4.1	8.9
AT1G06710.13	0	0	0	0	0	0	0	0	0	0	0	0	0	0	0	0	0
AT1G06710.14	11.9	24.1	6.9	0	0	0	7.4	1	0	8.1	0	0	0	0	9.5	0	5.1
AT1G06710.15	0	15.6	0	0	0	0	4.6	3.2	0	0	0	0	0	0	0	0	1.2
AT1G06710.16	0	5.1	1.9	0	0	0	9.5	0	0	0	0	0	0	0	5.8	0	3.3
AT1G06710.17	0	0	0	0	0	0	0	0.1	0	0	0	0	0	0	0	0	0
AT1G06710.18	0	3.7	0.8	0	0	0	0	0	0	0	0	0	0	0	0	0	0
AT1G06710.19	0	0	0	0	0	0	0	0	0	0	0	0	0	0	0	3.6	0
AT1G06710.2	19.8	5.3	25.8	24.4	10.5	0	5.3	2.2	10.4	34.5	0	21.9	4.6	3.8	1.2	7.2	4.4
AT1G06710.3	0	0	0	0	23	12.6	0	0	0	0	20.6	0	0	17.9	11.3	0	0
AT1G06710.4	0	3.2	0	0	0	0	3.3	7	0	0	0	0	0	0	0	0	1
AT1G06710.5	0	0	0.3	0	0	0	0	0	0.2	0	0	0	0	0	0	1	0
AT1G06710.6	0	0	0	0	0	0	0	0	0	0	0	0	0	0	0	0	0
AT1G06710.7	0	0.9	7.1	0	0	0	6.8	0	0	0	0	0	14.7	23.7	0.7	3.4	2.8
AT1G06710.8	0	7.1	0	0	0	0	4.1	0.1	0	0	2.7	0	0	0	0	0	0.6
AT1G06710.9	0	0.6	3.8	8.8	11.4	0	0	0	0	0	0	0	0	0	0	0	0
AT1G06713.1	0	0	0	0	0	0	0	0	0	0	0	0	0	0	0	0	0
AT1G06717.1	18.6	13.7	7.6	0	2.9	13.3	11.2	3.2	10.5	10.2	19.8	2.7	3.2	2.8	8.3	5.8	4.9
AT1G06720.1	107.2	134.2	134.5	169.8	194	23	181.1	163.6	18.5	54.9	44.7	175.5	160.3	162.1	61.3	92	112.3
AT1G06720.2	78.7	70.3	46.8	59.6	90.6	172.4	19.2	16.5	63.8	12.3	25.7	0	36.7	21.7	18.4	0	48
AT1G06720.3	0	0	0	0	0	0	1.8	0	0	0	0	0	0	0	0	0	0
AT1G06723.1	0	0	0	0	0	0	0	0	0	0	0	0	0	0	0	0	0
AT1G06727.1	1.7	0	2.3	0	1	0	1.4	0	0	0.8	0	0	0	0	0	0.5	0
AT1G06730.1	72.7	71.2	93.7	90.6	64.5	94.9	83.7	89.5	129.3	72.6	101.5	105.6	99.7	92.6	95.5	115.4	82.6
AT1G06733.1	1.7	1.8	0.8	0	0	0	2.8	0	0	0.8	0	0	0.8	1.4	0	0	0
AT1G06737.1	0	1.8	0	0	0	0	0	0	0	0	0	0	0	0	0	0	0
AT1G06740.1	20	29.7	22.9	21.2	23.3	41.3	20.2	24.2	28.1	21.1	13.1	23.9	16.5	8.8	21.7	32.6	27.7
AT1G06743.1	0	0	0	0	0	0	0	0	0	0	0	0	0	0	0	0	0
AT1G06747.1	0	0	0	0	0	0	0	0	0	0	0	0	0	0	0	0	0
AT1G06750.1	5.3	1.3	0	0	1.2	2.4	4.9	0	0	0.1	0	3.5	0	3.6	0	0	0
AT1G06750.2	0	0	0	0	0	0	0	0	0	0	0	0	0	0	0.6	1	1.2
AT1G06750.3	0	0	0	0	0	0	0	0	0	0.7	0	0	0	0	0	0	0
AT1G06753.1	0	0.9	1.5	0	1	5.7	0	2.1	2.1	1.6	3.3	12.3	6.3	2.8	2.9	1.4	3.7
AT1G06757.1	15.9	2.5	0.1	0	1.6	0	0	0	1	1.3	5.5	1.1	3.4	0	3.8	2.4	0.7
AT1G06760.1	354.3	376.6	634.7	546.4	578.8	723.6	429.2	811.9	664.5	731.1	346.4	975.2	729.5	668.9	951.7	1269	958.2
AT1G06770.1	34.9	13.4	38	102	73.9	76.1	45.7	45.4	26.6	40.2	58.4	48.5	83.2	53.5	17.2	33.7	72.4
AT1G06770.2	9.8	38.8	21.6	13.7	6.5	9.3	19.8	19.9	20.3	11.3	10.4	33.8	0	8.6	17.1	27.7	7.5
AT1G06770.3	11	16.3	8.2	0	9.5	0	0	0	0	0	0	0	0	0.1	17.3	2.8	7.1
AT1G06773.1	0	0	0	0	0	0	0	0	1	0	0	0	0	0	0	0	0.6
AT1G06777.1	0	0	0	0	0	0	0	0	0	0	0	0	0	0	0	0	0
AT1G06780.1	87.9	169.8	151.6	152.3	174.1	58.8	118.5	94.8	101.1	120.2	81.8	65.8	104.4	100.8	113.1	109.2	101.1
AT1G06780.2	0	0	0	0	0	58.8	0	0	0	0	0	0	0	0	0	0	0
AT1G06783.1	0	0	0	0	0	0	0	0	0	0	0	0	0	0	0	0	0
AT1G06787.1	12.9	16.2	3.5	11.2	5.1	2.6	0	16.5	5.1	7.9	14.9	16.8	17.2	0	8.8	10.8	8.8
AT1G06790.1	17.8	33.6	34.4	31.8	32.2	34.5	43.1	38.5	20.3	25	37.4	44.2	34.6	39.6	23.1	38.9	42.6
AT1G06790.2	23.7	34.9	21.4	32.4	23.6	34.6	37.8	51.8	13.6	6	37.9	41.9	54.9	38.4	25.4	31.7	29.7
AT1G06797.1	0	0	0	0	0	0	0	0	0	0	0	0	0	0	0	0	0
AT1G06800.1	31.2	43.1	42.8	150.2	86.7	74	67.7	61.1	92	83.7	76.5	87.4	90.4	129.1	124.9	84.7	149.3
AT1G06800.2	0	0	0	0	0	0	0	0	0	0	0	0	0	0	0	0	0
AT1G06810.1	0	0	0	0	0	0	0	0	0	0	0	1.4	0	0	0	1	0
AT1G06817.1	0	0	0	0	0	0	0	0	0	0	0	0	0	0	0	0	0
AT1G06820.1	0	0	11.9	0	0	0.3	0	0	0	0	0	0	0	0	0	0	0
AT1G06820.2	65.5	56.5	32.1	78.8	36.2	36.4	18.6	48.6	8.4	35.6	44.7	55.2	75.9	59	69.7	44.6	33.9
AT1G06820.3	14.4	21.8	7	17.8	8.8	55.3	44.1	6.7	23.2	9.7	9.7	36.5	0	9.2	21.4	7.5	15.4
AT1G06820.4	165.2	170.9	163.9	84.6	129.1	150.9	195.2	166.9	246.7	153	143.8	135.8	136.1	129.3	120.4	220.4	173.8
AT1G06823.1	0	0	0	0	0	0	0	0	0	0	0	0	0	0	0	0	0
AT1G06827.1	0	0	0	0	0	0	0	0	0	0	0	0	0	0	0	0	0
AT1G06830.1	82.8	98.6	26.7	54	52.8	32.3	32.1	92.7	150.1	128	96.6	105.6	116.2	71.8	100.2	57.9	62.9
AT1G06837.1	18.6	16.4	3.8	13.5	4.9	9.5	9.8	6.3	6.3	5.5	8.2	8.2	3.1	12.4	4.1	6.7	5.5
AT1G06840.1	126.7	114.1	96.7	296.9	338.4	330.1	230.1	488.7	98	124.9	70.4	345.5	519.7	558.1	368.6	326.1	360.6
AT1G06850.1	74.4	39.8	48.8	32.8	16.6	9.5	26.5	22.1	98.9	78.6	137.5	41.1	40	47.8	42.2	28.9	25.3
AT1G06850.2	0	2.2	0	0	0	0	0	2.1	9.5	7.2	0	0	0	1.9	1.8	0.7	0
AT1G06853.1	0	0	0	0	0	0	0	0	0	0	0	0	0	0	0	0	0
AT1G06857.1	0	0	0	0	0	0	0	0	0	0	0	0	0	0	0	0	0
AT1G06860.1	0	0	0	0	0	0	0	0	0	0	0	0	0	0	0	0	0
AT1G06863.1	0	0	0	0	0	0	0	0	0	0	0	0	0	0	0	0	0
AT1G06867.1	0	0	0	0	0	0	2.8	0	1	0.8	0	2.7	0	0	0.6	1	0
AT1G06870.1	120	94.9	113.5	219.8	175.1	117.6	149.2	160.1	141.8	117.1	155.5	134.3	141.3	105	107.8	138.9	115.9
AT1G06873.1	0	0	0	0	0	0	0	0	0	0	0	0	0	0	0	0	0
AT1G06877.1	0	0	0	0	0	0	0	0	0	0	0	0	0	0	0	0.5	0
AT1G06880.1	0	0	0	0	0	0	0	0	0	0	0	0	0	0	0	0	0
AT1G06883.1	0	0	0	0	0	0	0	0	0	0	0	0	0	0	0	0	0
AT1G06890.1	193.1	120.6	152.7	106.3	259.7	153.4	197.5	106.4	45.4	165.3	177.5	100.6	54.6	53.9	61.8	18.5	109.6
AT1G06890.2	142.4	256.4	154.7	321.5	178.4	189	184.1	123	174.1	122.6	146.8	278.3	245.6	296.1	250	244.5	243.4
AT1G06890.3	55.3	0	54.1	90	17.7	65.8	0	26.6	183.8	87.7	22.8	0	24.7	75.2	48.7	61.5	27.2
AT1G06890.4	26.6	21.1	35.3	18.2	44.9	39.5	56.2	0	0	35.9	0	22.7	56.6	48.7	49.2	17.1	22.4
AT1G06897.1	0	0	0	0	0	0	0	0	0	0	0	0	0	0	0	0	0
AT1G06900.1	197.7	178.9	188.9	161.9	232.8	246.6	210.5	156.9	296	202.2	225.9	241.3	246.5	243.2	198.1	228.4	197.9
AT1G06907.1	0	0	0	0	0	0	0	0	0	0	0	0	0	0	0	0	0
AT1G06910.1	47.3	41.1	41.1	27	23.5	15.2	30.7	26.3	31.3	31.2	55.7	27.4	28.3	19.3	29.9	26.3	21
AT1G06913.1	0	0	0	0	0	0	0	0	0	0	0	0	0	0	0	0	0
AT1G06917.1	0	0	0	0	0	0	0	0	0	0	0	0	0	0	0	0	0
AT1G06920.1	0	0.9	0	0	0	1.9	0	0	0	0	0	0	0	0	0	0	0
AT1G06923.1	0	0	0	0	0	0	0	0	0	0	0	0	0	0	0	0	0
AT1G06925.1	0	0	0	0	0	0	0	0	0	0	0	0	0.8	0	0.6	0	0
AT1G06927.1	0	0	0	0	0	0	0	0	0	0	0	0	0	0	0	0	0
AT1G06930.1	0	0	0	0	0	0	0	0	0	0	1.6	0	0	0	0.6	0	0
AT1G06933.1	0	0	0	0	0	0	0	0	0	0	0	0	0	0	0.6	0	0
AT1G06937.1	0	0	0	0	0	0	0	0	0	0	0	0	0	0	0	0	0
AT1G06943.1	0	0	0	0	0	0	0	0	0	0	0	0	0.8	0	0	0	0
AT1G06947.1	1.7	0	0	0	0	0	0	0	0	0	0	0	0	0	0	0	0.6
AT1G06950.1	341.3	440.9	375.5	740.3	710	874.6	773.8	583.5	1042.4	385.7	679.4	692.3	750.5	746	563.2	597.7	699.6
AT1G06953.1	0	1.8	0	0	1	0	0	1.1	0	0.8	0	0	0	0	0	0	0
AT1G06957.1	1.7	3.7	0	1.9	4.9	3.8	2.8	0	0	0	0	0	0	0	0	0	0
AT1G06960.1	25.6	20.6	3.7	8.2	41.7	0	0	0	28.7	0	0.1	4.7	24.2	1	2	22	1.4
AT1G06960.2	76.9	61.3	77.9	54.7	50	58.4	63.3	0	109.7	76.4	98.8	63.2	14.3	34.1	45.8	0.1	40.6
AT1G06960.3	47.9	54.9	47.1	5.7	0.1	15.4	36.7	61.9	31.5	64.9	132.1	63.2	19	64.4	29.5	49.8	49.9
AT1G06960.4	0	0	0	0	7	0	5.1	0	0	0	12.8	14.3	5.7	0	6.4	0	7.2
AT1G06960.5	9.8	4.3	3.1	0	0	0	0	9.9	0	0	0	0	5	0	0	0	3.9
AT1G06960.6	0.4	0.5	0.6	49	0	0.2	13.4	44	0	0	0	0	58.9	0	9	60.3	0
AT1G06963.1	0	0	0	0	0	1.9	1.4	1.1	0	0	0	0	0.8	0	0	0.5	0
AT1G06967.1	0	0	0	0	0	0	0	0	0	0	0	0	0	0	0	0	0
AT1G06970.1	0	0	1.5	0	0	0	1.4	0	2.1	0	0	0	0	0	0	0	0
AT1G06973.1	0	0	0	0	0	0	0	0	0	0	0	0	0	0	0	0	0
AT1G06977.1	10.1	8.2	7.6	3.9	7.8	1.9	9.8	4.2	8.3	14.1	16.4	6.9	2.4	2.8	6.4	3.8	2.5
AT1G06980.1	25.3	41.1	18.3	5.8	1	9.5	8.4	3.2	37.5	34.4	27.8	17.8	8.6	8.3	16.4	20.6	19.7
AT1G06983.1	0	0	0.8	11.6	21.5	3.8	2.8	8.4	0	0	0	2.7	9.4	2.8	6.4	4.3	3.7
AT1G06987.1	0	0	0	0	0	0	0	0	0	0	0	0	0	0	0	0	0
AT1G06990.1	0	0	0	0	0	0	0	0	0	0	0	0	0	0	0	0	0
AT1G06993.1	1.7	5.5	5.3	3.9	0	5.7	1.4	2.1	2.1	2.3	11.5	0	2.4	1.4	0	1.9	1.8
AT1G06997.1	0	0	0	0	0	0	0	0	0	0	0	0	0	0	0	0	0
AT1G07000.1	324.4	311.3	369.4	493.5	696.3	529.3	331.8	1346	179.3	403.7	109.7	680	762.3	1018.2	762.5	755.7	667.6
AT1G07003.1	0	0	0	0	0	0	0	0	0	0	0	0	0	0	0	0	0
AT1G07007.1	0	0	0	0	0	0	0	0	0	0	0	0	0	0	0	0	0
AT1G07010.1	148.2	253.5	660.5	128.2	152.3	523.4	540.4	72	999.4	742	150.4	155.5	35.8	31.5	196.8	185.3	331.4
AT1G07010.2	537.8	623.8	63.9	277.6	188.1	294.2	213.8	283.6	30.5	162.9	961.2	102.2	318.3	246.2	259.7	247.5	181.4
AT1G07010.3	0.1	0	0	1	0	0	0.1	0.4	0	0	0	0	0	0	0	0.1	0
AT1G07013.1	0	0	0	0	0	0	0	0	0	0	0	0	0	0	0	0	0
AT1G07017.1	0	0	0	0	0	0	0	0	0	0	0	0	0	0	0	0	0
AT1G07020.1	5.5	14.6	21.5	41.3	14.4	15.5	15.9	30.5	43.9	22.8	28	46.8	25.5	54.4	19.1	16.6	18.9
AT1G07023.1	0	0	0	1.9	1	0	5.6	1.1	0	0	1.6	2.7	3.9	0	0	0	0
AT1G07025.1	0	0	0	0	0	0	0	0	0	0	0	0	0	0	0	0	0
AT1G07027.1	0	0	0.8	0	0	0	0	0	0	0	0	0	0.8	0	0	1	0
AT1G07030.1	138.6	161.6	124.9	295	254.3	172.6	220.3	272.8	130.3	117.9	139.2	223.5	194.7	197.6	173.5	167.6	183.1
AT1G07040.1	334.6	382.5	431.9	1129.7	950.6	698.1	606.5	471.9	162.6	381	145.7	862.3	725.4	537.4	789.4	719.8	635.5
AT1G07050.1	32.4	50.6	19.9	1.9	1.1	0	1.4	5	3.6	3.9	3.3	13.2	3.9	12.4	5.3	3.7	3.1
AT1G07050.2	18.3	16.1	10.5	0	1.8	0	0	4.5	2.6	0	6.6	7.4	6.3	0	0	6.8	0
AT1G07060.1	0	0	0	0	0	0	0	0	0	0	0	0	0	0	0	0	0
AT1G07060.2	0	0.9	0	0	2.9	0	0	0	0	0	0	0	0.8	0	0	0	0
AT1G07060.3	0	0	0.8	3.9	0	0	0	0	0	0.9	0	0	0	0	0	0	0
AT1G07060.4	0	0	0	0	0	0	0	0	0	0	0	0	0	0	0	0.5	0
AT1G07070.1	35.5	21.9	23.6	57.8	43	36	57.2	45.3	55.2	12.5	95	38.4	55.7	47	32.2	31.1	36.4
AT1G07080.1	1105.1	997.8	1128.9	1303.2	1241.1	1316.6	1440.3	1076.4	1108	1244.5	954.4	1066.6	1269.5	1197.8	1200.8	1049.8	1181.7
AT1G07090.1	263.6	337.8	326.8	339.3	307.1	263.7	310.9	321.2	173	222.5	119.5	228.9	205.7	211.4	145.9	205.9	246.6
AT1G07100.1	0	0	0	0	0	0	0	0	0	0	0	0	0	0	0	0	0
AT1G07110.1	604.9	897.4	799.8	478.1	421.5	1032	871.4	619.3	1326.9	1053.2	969.2	1083	968	925.6	1546	1445.9	1203.3
AT1G07117.1	0	0	0	0	0	0	0	0	0	0	0	0	0	0	0	0.5	0
AT1G07119.1	0.4	5.5	0	5.8	0	5	9.2	0.2	0	0	0.3	1.9	3.3	3	5.6	6	3.7
AT1G07119.2	2.9	0	2	0	0	10.1	2	1.9	0	0	0	5	1.4	2.5	2	0	0
AT1G07119.3	0	0	0	0	0	0	0	0	0	0.1	0	0	0	0	0	0	0
AT1G07119.4	0	0	0	0	0	0	0	0	5.2	3.5	0	0	0	0	0	0	0
AT1G07119.5	0	0	0	0	6.9	0.1	0	0	0	3.1	3	0	0	0	0	0	0
AT1G07120.1	0	0	1	0	2.9	0	0	0	0	3	0	0	0	0	0	0	0
AT1G07120.2	0	0	0	0	0	0	0	0	0	0.4	0	0	0	0	0	0.7	1.8
AT1G07123.1	0	0	0	0	0	0	0	0	0	0	0	0	0	0	0	0	0
AT1G07127.1	0	0	0.8	0	0	0	0	0	0	0.8	1.6	0	0	0	0	0	0
AT1G07128.1	74	95.5	69.7	175	150.1	110.5	154.4	183.6	15.6	40.4	8.2	156.9	199.2	158.8	111	159.8	122
AT1G07130.1	78	74.3	62.8	150.8	98.4	105.8	28.3	117.7	33.4	57.2	40.9	89.8	100.7	136.9	115.8	150	154.1
AT1G07133.1	0	0.9	0	0	0	0	0	0	0	0	0	0	0	0	0	0	0
AT1G07135.1	79.4	42.9	35	761.5	300.3	857.5	401.6	1514.6	339.8	110.9	121.1	1150.2	2382.7	2991	1869.5	1765.8	781.6
AT1G07140.1	1093.3	962.2	1111.4	1546.1	1675.3	1208.5	1068	1777.9	1307.1	1104.8	1131.3	1388.7	1576.4	1616.4	1112.9	1252.4	1256.9
AT1G07143.1	0	0	0.8	0	1	0	0	3.2	0	0	0	0	0	0	1.8	1	0
AT1G07147.1	0	0	0	0	0	0	0	0	0	0	0	0	0	0	0	0	0
AT1G07150.1	0	8.2	12.2	43.9	34.3	64.5	79.5	92.9	0	9.2	8.2	54.8	75.5	64.7	113.1	92.4	118.3
AT1G07150.2	3.4	0	0	2.3	6.8	0	0	51.3	9.4	5.6	0	0	12.4	1.6	42.2	50.3	64.1
AT1G07157.1	0	0	0	0	0	0	0	0	0	0	0	0	0	0	0	0	0
AT1G07160.1	0	0	0	81	81.2	20.9	11.2	67.4	1	0	0	80.9	130.3	153.4	66.8	48.4	24
AT1G07163.1	0	0	0	0	0	0	0	0	0	0	0	0	0	0	0	0	0
AT1G07167.1	5.1	0.9	3.8	0	0	0	0	0	16.7	5.5	40.9	5.5	2.4	1.4	2.3	2.4	2.5
AT1G07170.1	164.2	99.6	90.4	141.5	109.8	88.8	193.6	201.1	59.8	78.1	112.8	156.5	167.1	137.4	96.6	114.7	143.4
AT1G07170.2	5.8	0	2.8	0	3.2	4.2	3.6	0	0	5.3	0	0	2.7	0	3	2.1	16.8
AT1G07170.3	3.1	0	0	16.5	24.3	0	3.5	5.6	16.5	2.6	16.5	0	26.3	0	15.6	14.7	0
AT1G07170.4	6.1	12.6	3.2	0	7.1	0	0.1	11.3	3.8	0.4	0	6.6	6.4	15.9	2.1	0	0
AT1G07170.5	0	0	5.6	0	0	0	2.8	0	0	4.9	0	5.5	0	0	0	9.3	3.8
AT1G07170.6	0	0	5.5	0	3.3	0	0	0	4.4	0	0	0	0	0	6.4	17.3	0
AT1G07173.1	0	0	0	0	0	0	0	0	0	0	0	0	0	0	0.4	0	0
AT1G07175.1	0	0	0	0	0	0	0	0	0	0	0	0	0	0	0	0	0
AT1G07175.2	0	0	0	0	0	0	0	0	0	0	0	0	0	0	0	0	0
AT1G07177.1	0	0	0	0	0	0	0	0	0	0	0	0	0	0	0	0	0
AT1G07180.1	366.7	448.3	368.7	231.3	154.5	590	467.1	320.2	908.9	797.1	735.1	340	354.8	374.4	689.2	703.5	554.2
AT1G07183.1	0	0	0	0	0	0	0	0	0	0	0	0	0	0	0	0	0
AT1G07187.1	20.3	21.9	12.9	44.3	25.4	39.8	55.8	23.2	24	18.7	81.9	17.8	22.8	8.3	29.3	24.9	21.6
AT1G07190.1	0	0	0	0	0	0	0	0	1	0	0	0	0	0	0	0	0
AT1G07193.1	0	0	0	0	0	0	0	0	0	0	0	0	0	0	0	0	0
AT1G07197.1	0	0	0	0	0	0	0	0	0	0	0	0	0	0	0	0	0
AT1G07200.1	294.2	320.7	292.2	108	98.4	86	93.2	138	195.3	299.4	215	94.7	78.2	105.2	117.9	133.2	126.5
AT1G07200.2	15	21.7	75	0	51.2	50.6	3	9.5	154.9	140.2	55.1	24.6	24.7	27.5	38	8.6	15.3
AT1G07210.1	185.9	147	170.6	183.1	151.6	130.9	135.2	173.8	161.6	138.2	108.1	176.8	146	156.1	114.9	111.6	142.4
AT1G07220.1	86.2	100.4	86.8	54	75.3	75.9	92	119	82.3	72.6	119.5	98.7	112.3	124.3	83.8	100.1	92.5
AT1G07230.1	316	291.2	405.2	269.9	407.8	341.5	316.5	257	319	396.6	234.1	346.8	260.6	281.8	382.1	318.5	345.8
AT1G07233.1	0	0	0	0	0	0	0	0	0	0	0	0	0	0	0	0	0
AT1G07237.1	0	0	0	0	0	0	0	0	0	0	0	0	0	0	0	0	0
AT1G07240.1	645.5	709.4	591.1	547.5	570.2	510.3	490.8	760.4	324.2	527.8	386.4	762.2	684.6	607.9	599	664.3	733.5
AT1G07247.1	0	0	0	0	0	0	0	0	0	0	0	0	0	0	0	0	0
AT1G07250.1	432.6	552.3	423.5	426	379.5	404.1	455.9	450.8	579.6	653.5	471.5	567.5	475.7	415.8	524.5	570.9	554.2
AT1G07253.1	0	0	0	0	0	0	0	0	0	0	0	0	0	0	0	0	0
AT1G07257.1	0	0	0	0	0	0	0	0	0	0	0	0	0	0	0	0	0
AT1G07260.1	5.1	12.8	17.5	539.8	386.3	369.9	433.6	573	9.4	14.8	14.7	156.3	321.1	232.1	167.6	130.3	322.4
AT1G07263.1	0	0	0	0	0	0	0	0	0	0	0	0	0	0	0	0	0
AT1G07267.1	0	0	0	0	0	0	0	0	0	0	0	0	0	0	0	0	0
AT1G07270.1	0	0	3	3.9	0	0	0	0	10.2	0	0	0	2.4	0	0	0	1.8
AT1G07270.2	1.7	0	0	0	1	0	1.4	0	2.3	3.9	11.5	4.1	0	2.8	0	0.5	0
AT1G07273.1	0	0	0	0	0	0	0	0	0	0	0	0	0	0	0	0	0
AT1G07277.1	0	0	0	0	0	0	0	0	0	0	0	0	0	0	0	0	0
AT1G07280.1	117.1	188.9	128	50.1	69.9	153	60.7	63.4	238.8	182.3	71.6	47.4	36.7	56.7	85	21	46.7
AT1G07280.2	1091.4	1590	1658.9	760.6	824.8	967.8	934.4	225.9	1598.1	1821.2	896.4	927.9	744.2	654.1	1022.4	810.7	889.8
AT1G07280.3	77.4	0	71	102.1	22.8	0	50.7	61.3	92.8	14.1	13.7	2.1	0	0	21.5	3.4	0
AT1G07280.4	346.4	353.7	291.7	139.7	131.9	112.3	52.9	53.9	192.6	216.2	262.6	89.1	76.4	86.3	72	77.1	28.1
AT1G07287.1	0	0	0	0	0	0	0	0	0	0	1.6	0	0	0	0	0	0
AT1G07290.1	20.3	21	16.8	13.5	12.7	3.8	8.4	10.5	17.7	10.9	19.6	16.5	12.6	6.9	6.4	8.6	9.9
AT1G07293.1	0	0	0	0	0	0	0	0	0	0	0	0	0	0	0	0	0
AT1G07297.1	0	0	0	0	0	0	0	0	0	0	0	0	0	0	0	0	0
AT1G07300.1	30.1	29.5	33.5	44	41.7	8.1	34.8	0	32.5	26.5	12.5	12.7	6.3	9	26.2	15.8	13.1
AT1G07300.2	84.6	74.6	22.4	51.6	64	45	9.8	35.6	22.1	39.9	41.2	18.6	45.6	13.1	28.9	10.3	24.3
AT1G07300.3	23.9	42.8	47.7	50.9	25.4	0	19.6	10.8	16.3	32	21.6	38.7	29.7	34.6	47.7	12.2	15
AT1G07303.1	0	0	0	0	0	0	0	0	0	0	0	0	0	0	0	0	0
AT1G07310.1	378.5	340.5	368.7	352.8	389.1	294.1	274.7	329.7	371.1	465.3	284.9	385.2	397.2	305.3	407.7	405.6	340.9
AT1G07313.1	0	0	0	0	0	0	0	0	2.1	0	4.9	0	0	1.4	1.2	0.5	0
AT1G07317.1	0	0	0	0	0	0	0	0	0	0	0	0	0	0	0	0	0
AT1G07320.1	523.5	426.7	340.7	430.4	461.7	855.9	1130.6	938.2	2171.2	642.8	2381.6	1149	1253.5	1215.9	1168.6	1479.5	1113.2
AT1G07320.2	86.6	0	16.8	43.7	22.4	60.3	63.2	97.7	195.5	74	453.5	273	45.2	77.2	148.6	238.6	173.4
AT1G07320.3	31.9	24.2	27.1	33.8	4.9	58.9	29	47.6	194.1	62.3	185.4	64	35.8	76	50.7	81.3	78.2
AT1G07320.4	0	0	0	8.7	0	0	0	23.4	0.3	0	0	0	40.1	0	0	0	0
AT1G07323.1	65.9	46.6	51.8	25.1	56.7	37.9	23.7	107.4	56.3	48.4	58.9	60.3	84	89.8	42.8	54.6	31.4
AT1G07327.1	0	0	0	0	0	0	0	0	0	0	0	0	0	0	0	0	0
AT1G07330.1	3.4	2.7	2.4	1.9	0	0	2.8	0	0	2.3	6.5	1.4	1.6	1.4	1.2	1.9	0
AT1G07330.2	0	0	3.6	0	0	0	0	0	4.2	0	0	0	0	0	0	0	0
AT1G07333.1	0	0	0	0	0	0	0	0	0	0	0	0	0	0	0	0	0
AT1G07337.1	0	0	0	0	0	0	0	0	0	0	0	0	0	0	0	0.5	0
AT1G07340.1	0	0	0	0	0	0	0	0	0	0	0	0	0	0	0	0	0
AT1G07343.1	0	0	0	0	0	0	0	0	0	0	0	0	0	0	0	0	0
AT1G07347.1	0	0	0	0	0	0	0	1.1	0	0	0	0	0	0	1.2	0	0
AT1G07350.1	0	0	0	0	93.9	72	0	0.4	0	44.8	0	55.9	0	0	16.8	30.9	23.9
AT1G07350.2	117.9	78.6	85.6	166.3	64.1	44.1	152.7	123.5	136.8	45.9	68.5	57.3	25	93.3	24.9	46.5	49.6
AT1G07350.3	0	58.4	76.1	57.4	39.5	21.1	0.5	0.1	0	41	132.6	8.3	44.1	0	35.4	0	49.3
AT1G07350.4	3.7	0	0	0	0	0	0	0	0	0	0	0	0	0	0	0	0
AT1G07350.5	22.1	0	0	0	0	0	0	0	0	0	0	0	0	0	0	0	0
AT1G07350.6	82.7	100.4	114	46.3	73.4	52.5	79.6	13	47.7	111.1	70.7	30.6	21.9	32.4	24.3	35.6	28.9
AT1G07353.1	0	0	0	0	0	0	0	0	0	0	0	0	0	0	0	0	0
AT1G07360.1	224.7	195.4	138.6	302.7	252.3	294.1	259.3	166.4	317.9	236.6	280	246.8	255.9	216.9	280.1	206.9	239.2
AT1G07367.1	0	0	0	0	0	0	0	0	0	3.1	0	0	0	0	0	0	0
AT1G07370.1	3.4	2.7	3.8	17.4	4.9	0	4.2	3.2	58.4	10.1	62.2	2.7	7.1	11.1	4.1	5.7	5.5
AT1G07373.1	0	0	0	0	0	0	0	0	0	1.6	0	0	0	0	0	0	0
AT1G07380.1	45.4	52.2	120.8	13.5	75.3	64.4	59.2	60.4	58.4	90.7	37.7	43.9	37.2	16.6	52.2	43.9	58.2
AT1G07380.2	47.6	60.1	43	53.9	0	36.1	13.3	10.2	0	6.9	0	0	7.6	26.2	16.9	9.2	5.9
AT1G07383.1	0	0	0	0	0	0	0	0	0	0	0	0	0	0	0	0	0
AT1G07390.1	3.6	0	2.4	32.6	0	0	0	0.6	0	8.6	22.9	19.1	18.1	0	0.6	6.3	28
AT1G07390.2	0.1	18.3	0	0.1	27.4	62.6	0.2	17.7	0.1	7.7	0	0.1	0	0	15	8.2	0
AT1G07390.3	0	0	0	0	0	0	0	0	0	0	0	0	0	0	0	0	0
AT1G07390.4	0	0	22.7	0	9.6	0	70.9	11.2	10.4	0	0	0	0	0	13.6	11.1	0.1
AT1G07390.5	30.1	0	0	0	1.2	0	0	0	0	0	0	0	0	29	0	7	12.6
AT1G07393.1	0	0	0	0	0	0	0	0	0	0	0	0	0	0	0	0	0
AT1G07397.1	0	0	0	0	0	0	0	0	0	0	0	0	0.8	0	0	0	0
AT1G07400.1	0	2.7	0	21.2	17.6	13.3	20.9	8.4	1	2.3	3.3	8.2	18.1	11.1	24.6	15.8	23.4
AT1G07407.1	0	0	0	0	0	0	0	0	0	0	0	0	0	0	0	0	0
AT1G07410.1	13.5	11	6.9	15.4	6.8	7.6	8.4	2.1	13.6	9.4	13.1	2.7	10.2	8.3	7	4.8	4.3
AT1G07413.1	0	0	0	0	0	0	0	0	0	0	0	0	0	0	0	0	0
AT1G07417.1	0	0	0	0	0	0	0	0	0	0	0	0	0	0	0	0	0
AT1G07420.1	53.9	40.2	46	27.7	91.7	41.5	17.5	33.8	0	9.1	0	7.7	47.4	14.8	18.1	23.3	34.4
AT1G07420.2	211.4	167.1	165.7	130.4	170.4	93.2	140.1	109.4	111.5	138.5	152.3	149.9	97.8	142.6	130.7	119.4	88.2
AT1G07423.1	0	0	0	0	0	0	0	0	0	0	0	0	0	0	0	0	0
AT1G07430.1	59.1	75.8	42.7	23.1	19.6	11.4	22.3	91.6	2.1	10.1	1.6	19.2	11.8	19.3	87.9	48.9	30.2
AT1G07433.1	0	0	0	0	0	0	0	0	0	0	0	0	0	0	0	0	0
AT1G07437.1	0	0	0	0	0	0	0	0	0	0	1.6	0	0	0	0	0	0
AT1G07440.1	709.8	743.3	562	342.5	299.4	688.9	912	677.7	453.5	564.6	825.9	645.2	621.4	511.4	638.4	836.4	677.5
AT1G07440.2	81	70.2	64.1	33.4	12.6	62.4	15.2	22.7	54.2	91.3	102.4	34.8	15.3	13.5	22	40.9	19.1
AT1G07447.1	0	0	0	0	0	0	0	0	0	0	0	0	0	0	0	0	0
AT1G07450.1	6.8	9.1	4.6	0	0	3.8	5.6	4.2	17.7	20.3	54	1.4	5.5	6.9	21.1	16.3	4.3
AT1G07453.1	0	0	0	0	0	0	0	0	0	0	0	0	0	0	0	0	0
AT1G07457.1	0	1.7	0	0	0	0	0	4.2	1.9	1.5	0	4.1	1.5	0	5.6	2.7	3.5
AT1G07460.1	0	0	0	0	0	0	0	0	0	0	0	0	0	0	0	0	0
AT1G07460.2	0	0	0	0	0	0	0	0	0	0	0	0	0	0	0	0	0
AT1G07463.1	0	0.1	0	3.9	0	5.7	0	0	1.2	2.4	4.9	0	5.6	4.1	0.8	1.6	2.7
AT1G07467.1	0	0	0	0	0	0	0	0	0	0	0	0	0	0	0	0	0
AT1G07470.1	145.3	139.7	116.5	119.5	142.8	74	117.1	118	99	114	127.7	128.9	110.7	106.4	117.2	122.6	119
AT1G07470.2	0	0	0	0	0	0	0	0	0	0	0	0	0	0	0	0	0
AT1G07473.1	0	4.1	2.3	0	2	0	0	10.5	0	0	0	0	1.9	5.5	4.7	2.4	3.1
AT1G07476.1	0	0	0.8	0	0	0	0	0	0	0	0	0	0	0	0	0.5	0
AT1G07477.1	16.1	6.8	7.6	0	2.4	4.6	8.4	6.3	17.5	5.7	24.5	2.7	3.6	1.4	6.1	9.1	9.2
AT1G07480.1	126.7	126.2	150	81	34.6	113.7	112.8	111.5	112.6	124.9	207.8	174	133.4	122.8	145.9	154.1	165.2
AT1G07480.2	0	0.1	0.1	57.8	88.2	0.2	0.1	0.1	0	0	0.2	0.1	0	0.1	0.1	0	0
AT1G07480.3	0	5.2	3.1	0	3.3	0	0	0	0	0	0	0	0	0	0	1.5	0
AT1G07483.1	0	0	0	0	0	0	0	0	0	0	0	0	0	0	0	0	0
AT1G07485.1	8.6	6.8	3.3	0	0	0	0	0	4.6	2.5	12.7	3.9	2	0	0.9	4.2	3.7
AT1G07487.1	0	0	0	0	0	0	0	0	0	0	0	0	0	0	0	0	0
AT1G07490.1	18.4	10.6	10.4	0	0	1.9	2.8	0	50.6	9.2	80.7	8.4	2.7	1.4	5.5	8.3	0
AT1G07493.1	0	0	0	0	0	0	0	0	0	0	0	0	0	0	0	0	0
AT1G07497.1	0	0	0	0	0	0	0	0	0	0	0	0	0	0	0	0	0
AT1G07500.1	0.5	0	0	0	0	0	0	0	0	0	0	0	0	0	0	0	0
AT1G07503.1	0	0	0	0	0	0	0	0	0	0	0	0	0	0	0	0	0
AT1G07507.1	0	0	0	0	0	0	0	0	0	0	0	0	0	0	0	0	0
AT1G07510.1	223.9	262.9	299.3	387.9	351.5	316.8	336	295	254.3	350	225.9	266.4	266.2	307.4	321.4	340.2	340.5
AT1G07513.1	0	5.1	5.8	0	1.9	0	0	0	0	1.5	0	0	1.2	3.5	0	1.5	1.7
AT1G07517.1	0	1.8	1.5	0	1	1.9	0	1.1	1	0	1.6	1.4	0.8	1.4	0	0	0
AT1G07520.1	0	0	0	13	17.2	0	0	1.5	0	0	0	52.2	171.2	142.1	176.3	39.9	50.3
AT1G07520.2	0	0	0	0	0	0	0	0	0	2.9	0	0	0	0.1	0	0	0
AT1G07520.3	0	0	0	0	0	0	0	0	0	0	0	0	0	0	0	0	0
AT1G07520.4	5.4	0	0	0	0	0	0	136.4	0	0	0	54.3	83.9	98.9	0.4	66.7	20.4
AT1G07523.1	0	0	0	0	0	0	0	0	0	0	0	0	0	0	0	0	0
AT1G07527.1	0	0	0	0	0	0	0	0	0	0	0	0	0	0	0	0	0
[truncated: 52,004 more rows]
